# Supplementary material for: COMIT: identification of noncoding motifs under selection in coding sequences
Source: Genome Biol. 2009 Nov 20;10(11):R133. doi: 10.1186/gb-2009-10-11-r133 (PMC3091326; doi:10.1186/gb-2009-10-11-r133)
Supplement: Additional data file 2 — COMIT scores and nucleotide-by-nucleotide Ks values for hexamers. Table S1: COMIT scores for all hexamers in multiple lineage comparisons. Table S2: Ks values. Table S3: motifs with z > 15 in all three mammalian lineages. [file gb-2009-10-11-r133-S2.XLS]

## Sheet: Table S1. COMIT scores
Motif	Mouse-Human	Rat-Mouse	Dog-Human	Elephant-Tenrec	Cerevisiae-Bayanus	Ecoli-Ypestis
AAAAAA	-22.3119	-7.63123	-1.66103	4.79797	-8.99719	0.235296
AAAAAC	-10.0016	-5.49607	-0.599781	-0.127763	-2.7356	5.62569
AAAAAG	-17.5069	-6.85319	-4.94084	1.84406	-8.8653	1.36943
AAAAAT	-7.96426	1.86198	7.3697	9.28894	3.61618	-0.69411
AAAACA	-2.54301	2.63609	8.92241	9.90582	2.15035	0.00231408
AAAACC	-1.70088	2.73072	3.76358	4.18641	-1.61738	8.96914
AAAACG	-16.708	-23.3185	-17.4793	-18.7554	-2.66828	4.95617
AAAACT	-1.74088	3.25205	5.84013	7.96216	4.14757	4.809
AAAAGA	-7.99982	-0.46988	6.5697	11.7164	6.29153	-0.132282
AAAAGC	-4.89708	-2.54328	-2.27652	3.05485	-0.293563	2.70089
AAAAGG	-10.9412	-5.03731	-7.42569	0.380797	0.831071	-2.1541
AAAAGT	-7.29483	-2.86226	0.970816	4.9339	3.43477	-2.62489
AAAATA	-3.09779	3.82861	9.15075	11.1997	5.3427	-3.37439
AAAATC	-6.32291	0.909286	3.15146	2.40663	0.444141	3.73074
AAAATG	-1.46872	2.58851	7.90465	11.2871	5.5804	0.340135
AAAATT	-9.2872	3.60852	5.40451	10.269	-1.81996	-1.97395
AAACAA	-5.92863	3.25713	4.69384	7.81786	6.76939	-3.22924
AAACAC	-2.13474	-0.0230985	2.1939	1.9974	-0.256795	-2.49935
AAACAG	-3.97058	-0.484552	2.12361	6.58107	-1.47309	-0.249783
AAACAT	-5.12721	0.866184	4.66612	4.69218	0.780617	0.384144
AAACCA	9.05155	8.91726	14.9517	12.6352	6.63581	7.65552
AAACCC	-3.60798	-1.07105	-0.960289	-1.87219	-3.01277	-1.09623
AAACCG	-12.0454	-16.3313	-13.6742	-12.6826	-4.87484	12.4499
AAACCT	1.96292	4.98628	5.94513	7.47378	-2.99217	4.27108
AAACGA	-14.2667	-22.2102	-15.2029	-15.3961	-3.42292	-1.38829
AAACGC	-10.1578	-14.1662	-13.3227	-9.87517	-3.42893	4.18011
AAACGG	-15.7809	-19.2208	-17.5431	-17.8017	-4.04663	-2.40529
AAACGT	-13.8003	-15.7463	-12.217	-9.92339	-0.647999	3.61314
AAACTA	-9.46663	-4.12129	-4.93693	1.20404	0.523051	0.211856
AAACTC	0.674813	2.13197	2.33084	4.21294	3.35411	0.262025
AAACTG	-2.35448	-1.89759	0.0479739	2.28793	3.23209	12.6187
AAACTT	-1.8709	4.4145	7.22763	8.83867	5.2197	-1.23977
AAAGAA	3.32211	7.83588	13.7654	17.9598	11.752	3.48857
AAAGAC	1.02312	-1.36718	-0.756212	2.53399	1.92193	0.961384
AAAGAG	-4.13314	-1.99005	-4.10672	1.97932	5.04566	4.94581
AAAGAT	1.05301	3.76854	7.18413	10.2203	5.13447	3.77038
AAAGCA	5.74147	5.20102	9.85544	12.4723	3.76026	-0.0995546
AAAGCC	6.22455	4.63693	2.7051	2.46733	-0.857422	5.12747
AAAGCG	-16.003	-19.8389	-18.2733	-15.3431	-3.89475	8.90621
AAAGCT	2.84943	1.89526	3.57767	8.89069	0.637354	1.80727
AAAGGA	1.77037	1.58314	6.09779	9.12176	3.01948	-2.05367
AAAGGC	3.19498	1.22514	-2.5757	0.0967931	0.26241	8.50217
AAAGGG	-4.27272	-2.1826	-7.24262	-2.1665	-0.0119794	-1.07334
AAAGGT	1.26904	-0.375079	2.04453	5.23776	1.18782	2.79169
AAAGTA	-10.2415	-3.77572	-0.790074	2.60082	2.40516	0.549525
AAAGTC	-0.491782	-0.458996	-1.24374	-1.27799	0.111462	-1.3955
AAAGTG	2.74555	1.54773	0.982337	5.69325	7.96859	6.0094
AAAGTT	-6.32094	-2.16372	0.442218	4.25533	1.67153	0.398361
AAATAA	2.20184	7.10198	13.6376	12.9462	5.77682	-3.44101
AAATAC	-6.99683	-1.20903	-1.87652	2.43106	3.04122	-0.582746
AAATAG	0.358401	2.1922	6.09369	8.32923	5.1235	-3.01372
AAATAT	-9.69408	0.0038438	1.09134	6.45696	5.62721	-0.499314
AAATCA	-3.71635	4.09009	5.5581	6.2988	3.21622	1.47947
AAATCC	-6.29424	-2.03033	0.732924	0.291906	-1.52365	1.59949
AAATCG	-16.6696	-18.1094	-15.3099	-17.5565	-5.6481	3.09285
AAATCT	-4.50782	4.23485	4.91499	6.66006	-0.21218	2.87652
AAATGA	3.46338	4.60328	11.2254	12.5217	7.57921	-2.36996
AAATGC	-2.57111	-0.9932	4.09791	4.84812	3.60448	1.79869
AAATGG	-6.53863	-1.96951	-0.102288	7.84058	10.2616	-1.37849
AAATGT	-2.75417	2.71872	5.25272	7.85378	4.69614	-0.570049
AAATTA	-6.00396	2.4598	4.25472	10.5066	-4.32778	-1.75593
AAATTC	-6.98979	0.736299	3.66297	5.69106	-0.712311	2.78942
AAATTG	-11.7052	-3.84854	-0.575898	4.0953	5.40898	-3.37424
AAATTT	-9.19251	4.05269	5.47093	7.84081	0.712797	-2.55319
AACAAA	-0.922107	4.38313	7.96511	9.09876	7.51473	2.12444
AACAAC	6.08382	5.32103	7.467	3.73525	3.51668	1.51248
AACAAG	10.5373	11.237	10.0687	6.59756	13.9418	-3.5558
AACAAT	-6.24018	-1.20236	-2.29504	2.8804	0.788734	-2.8776
AACACA	5.41987	4.25542	4.70295	7.64955	0.265114	-1.20585
AACACC	7.86391	6.59398	8.6559	4.0171	3.52738	3.60383
AACACG	-15.2482	-17.3073	-12.4268	-14.1347	-3.39834	-1.53868
AACACT	1.94926	1.64134	2.03478	5.84862	1.42033	-2.0784
AACAGA	4.47226	4.62909	9.81712	11.8006	3.57661	-0.807799
AACAGC	6.25912	3.95817	6.48718	6.16801	-2.49476	6.83483
AACAGG	-2.0798	0.161191	0.929656	3.2479	-3.45299	-0.0674522
AACAGT	-1.38665	-0.949523	1.82342	5.31584	-0.666193	-0.150201
AACATA	-4.68194	1.17156	0.850455	2.68634	0.294062	-0.947082
AACATC	11.7525	6.9961	12.8384	5.2999	3.2916	3.68873
AACATG	6.17386	3.02142	6.39488	5.56715	1.92083	1.6996
AACATT	-3.10013	0.382402	1.5798	5.32093	0.0281731	-2.62026
AACCAA	7.18755	7.39039	9.66877	9.92607	8.99927	-2.0675
AACCAC	9.94553	6.11943	10.5488	5.80057	3.14028	2.95898
AACCAG	17.5392	12.3505	18.9863	10.9435	0.709315	4.97266
AACCAT	1.59745	1.57746	3.31979	4.72294	3.39812	4.04702
AACCCA	4.94457	5.33646	3.93557	3.54483	1.60475	-1.8945
AACCCC	3.78472	4.7535	6.22693	1.10878	-4.80242	-2.70699
AACCCG	-14.9744	-17.3779	-11.6563	-14.5436	-3.78727	4.57941
AACCCT	-1.42251	2.65494	-3.10338	-0.234958	-4.40039	-1.85532
AACCGA	-10.6083	-14.5148	-12.198	-12.2249	-5.5599	2.30456
AACCGC	2.30266	-1.22179	3.26757	-4.09119	-1.03167	5.91617
AACCGG	-2.45826	-7.3002	-3.45406	-8.45651	-4.30906	5.1532
AACCGT	-9.56704	-14.7221	-11.2959	-9.41639	-0.561113	8.84806
AACCTA	-8.97964	-6.66865	-5.8634	0.387181	-5.6809	-2.14188
AACCTC	12.8946	11.0874	11.2998	5.80327	-0.0825141	0.967375
AACCTG	16.9788	12.3809	16.7944	7.37368	-1.29547	13.3469
AACCTT	0.103839	1.99598	1.87028	4.30413	0.440911	0.667992
AACGAA	-18.6431	-25.6575	-20.2269	-18.8998	-1.195	4.25107
AACGAC	-16.5677	-17.4365	-14.9493	-17.5486	-3.34963	-1.23819
AACGAG	-17.8101	-23.968	-14.3342	-19.1426	-7.26568	-3.45805
AACGAT	-17.3995	-20.23	-19.9955	-15.0744	-3.31531	1.56743
AACGCA	-12.7489	-16.4988	-17.5161	-10.189	-3.47197	-1.21815
AACGCC	-14.8458	-15.5196	-12.8988	-12.5656	-1.73069	5.82264
AACGCG	-11.957	-13.6594	-10.0985	-11.3467	-3.33495	1.60399
AACGCT	-14.2537	-18.1177	-17.3853	-11.7103	-1.90011	3.29047
AACGGA	-15.4099	-23.0646	-19.1349	-17.6082	-6.82573	-1.43805
AACGGC	-16.9825	-18.6026	-15.0668	-17.0171	-3.52166	1.75098
AACGGG	-18.2766	-18.6773	-13.0724	-15.9138	-2.63849	-5.54692
AACGGT	-14.3198	-17.8477	-15.716	-12.6238	1.94443	4.15833
AACGTA	-11.8911	-14.9181	-10.1046	-6.90026	1.39579	1.5782
AACGTC	-16.5137	-18.2346	-12.5654	-9.94471	1.89283	4.92525
AACGTG	-12.3131	-13.8201	-6.66119	-8.45158	4.02835	3.46141
AACGTT	-14.5066	-17.4534	-14.1226	-10.6814	-0.263596	2.30921
AACTAA	-9.50093	-4.33242	-2.15016	2.76352	-3.28122	-1.71286
AACTAC	6.75448	4.32755	7.29457	3.85393	1.5085	2.60788
AACTAG	-12.0338	-8.9327	-7.21637	-1.09185	-3.97508	-1.31005
AACTAT	-3.7772	0.0262591	-1.62131	3.60992	-1.5609	-0.151925
AACTCA	2.09596	1.50043	0.385761	4.92954	0.752981	-1.05408
AACTCC	3.1159	2.36223	2.68747	2.07862	-0.326439	5.30283
AACTCG	-11.6719	-12.8987	-11.0604	-11.7915	-2.3323	-2.32172
AACTCT	0.0644914	2.91298	0.704079	3.19126	1.52894	1.24039
AACTGA	-4.39727	-3.75404	0.777522	3.19424	0.370056	6.56998
AACTGC	2.73749	0.483929	1.29987	0.660106	0.823407	10.3475
AACTGG	4.63216	0.694293	2.27172	3.76324	2.73263	15.9933
AACTGT	2.60314	1.96936	-0.673237	1.97635	2.01379	3.4958
AACTTA	-4.21576	0.884212	1.71066	4.15364	-3.6731	-2.04139
AACTTC	10.4721	8.65666	12.9113	6.46781	3.16263	6.23993
AACTTG	2.24224	4.71942	4.6424	6.64057	7.50002	-3.3234
AACTTT	-0.758794	4.16604	4.9212	8.00481	5.59579	0.761256
AAGAAA	10.4833	11.0489	14.646	19.2971	20.4143	1.43594
AAGAAC	7.76245	3.03082	9.67274	3.51705	10.1496	-1.14875
AAGAAG	20.6774	14.737	16.7658	11.0508	20.7458	9.32242
AAGAAT	-0.994516	0.0846797	8.41608	8.89679	8.79917	-3.84475
AAGACA	11.2523	10.0419	2.90508	8.47061	6.5879	-1.49534
AAGACC	15.2151	11.9394	11.5149	4.87915	5.81599	-2.68703
AAGACG	-22.1695	-34.5623	-23.2249	-24.4143	-2.46274	0.258114
AAGACT	7.47348	7.50621	3.63449	5.51776	1.49667	0.667094
AAGAGA	7.44573	6.86113	3.45473	8.26336	11.8541	4.90258
AAGAGC	8.91181	4.39953	2.74052	-0.342395	5.73236	4.13595
AAGAGG	-0.460182	1.40644	-3.8409	0.949175	-0.64191	-2.30469
AAGAGT	1.62394	0.449846	-0.82004	-0.0398538	5.29981	2.37897
AAGATA	-2.09144	3.00148	3.41977	6.04386	8.84941	1.7966
AAGATC	14.2011	8.64989	11.2346	3.2199	6.53662	4.54892
AAGATG	20.3014	11.3255	13.545	11.1663	8.88015	3.24596
AAGATT	0.199798	2.82562	5.57639	9.17267	9.87337	0.194393
AAGCAA	2.58559	3.8752	5.11383	6.36112	5.8618	-1.74879
AAGCAC	8.90896	3.27824	9.52913	2.82133	2.755	-1.79724
AAGCAG	15.4209	8.72266	15.467	8.01216	-2.46264	0.0588353
AAGCAT	-2.01554	-3.37015	0.749377	2.9418	5.72868	-1.73995
AAGCCA	23.5467	17.2791	13.8312	12.674	4.71426	1.26069
AAGCCC	6.94124	10.1997	9.04008	2.88549	-3.97093	0.458251
AAGCCG	-19.8458	-26.2585	-20.3658	-21.8385	-2.05676	2.53956
AAGCCT	10.1257	7.62935	4.79392	4.32493	-1.68354	4.04876
AAGCGA	-13.8522	-17.5423	-16.1794	-13.6797	-3.10358	5.09236
AAGCGC	2.02942	-3.17398	-0.138039	-6.53063	-3.81813	3.42143
AAGCGG	-10.2627	-11.2867	-6.63686	-14.0904	-3.56533	4.73191
AAGCGT	-13.2717	-15.8525	-14.2095	-10.9933	-1.27907	-0.573208
AAGCTA	-9.21937	-7.03626	-7.04152	-0.635932	-1.77729	-2.01449
AAGCTC	6.29627	2.61908	9.87993	1.63008	3.41728	-0.336476
AAGCTG	24.6694	13.8378	20.0689	9.35718	4.91437	2.82804
AAGCTT	-1.36045	0.149946	1.45893	4.96232	6.25922	-2.62114
AAGGAA	-0.240843	-1.04841	1.43943	6.26643	2.22712	-2.79533
AAGGAC	14.5973	6.64148	10.0255	3.92276	1.01493	-2.30054
AAGGAG	16.9692	8.98884	14.0545	6.22672	-9.94915	-1.86303
AAGGAT	-0.409439	2.12087	1.85826	5.85503	-1.67902	-4.06432
AAGGCA	9.11157	6.29914	3.13501	6.94316	-1.38134	3.49855
AAGGCC	12.5181	10.6322	9.01896	2.26052	0.729332	0.827015
AAGGCG	-18.3183	-18.417	-18.4975	-17.9106	-6.49588	7.4996
AAGGCT	9.38522	6.7105	0.352127	4.41657	-0.51262	2.03887
AAGGGA	-0.320283	0.972655	-3.00592	0.449667	-6.7821	-0.174473
AAGGGC	5.26094	5.02343	3.40362	0.27131	-1.11742	2.00306
AAGGGG	-4.9885	1.43015	-4.99458	-4.1648	-6.40334	-4.09148
AAGGGT	-3.5574	-2.14813	-8.09517	-2.21442	5.10096	-3.41849
AAGGTA	-6.60851	-5.81779	-5.14525	1.93368	9.4846	3.09323
AAGGTC	4.74487	4.13577	2.12286	0.254527	0.157515	1.81396
AAGGTG	17.317	11.9363	13.4902	6.92257	13.1873	1.64229
AAGGTT	-1.04867	0.671415	-2.01027	5.49176	3.05729	0.87348
AAGTAA	-3.08141	1.88691	5.79063	7.43767	4.03846	-1.40933
AAGTAC	3.20421	0.385968	5.19802	-3.17586	2.40396	0.422644
AAGTAG	-6.93743	-2.17202	-1.66034	4.58499	0.461926	-0.144227
AAGTAT	-8.47027	-3.3775	-3.42939	0.762406	-0.127528	-0.723343
AAGTCA	6.29021	4.96391	1.55932	4.43478	3.55598	-1.83532
AAGTCC	5.28201	2.81144	3.11642	-3.44399	-0.50978	-2.50903
AAGTCG	-14.7491	-17.6851	-14.2252	-16.6955	-1.59409	-1.36064
AAGTCT	4.8063	5.32883	-0.89322	1.17531	-1.0311	0.701005
AAGTGA	11.4073	7.44566	10.7118	9.93676	11.6983	6.76094
AAGTGC	5.80517	0.560375	3.26508	0.598128	4.13235	5.34815
AAGTGG	5.41747	4.64252	2.64775	1.77328	1.1178	5.62281
AAGTGT	4.57595	1.3658	-1.23897	0.357397	3.46881	1.23886
AAGTTA	-5.37977	-1.19465	-1.32099	3.92158	-2.30412	-1.59512
AAGTTC	9.46218	5.2447	8.14568	3.12934	4.41621	4.18526
AAGTTG	-3.52289	-3.84138	-1.43364	2.29739	4.25011	-0.238529
AAGTTT	0.317393	3.07422	1.78128	6.01643	7.12975	-1.05873
AATAAA	1.06375	7.17421	10.4539	11.7676	5.79554	-1.62607
AATAAC	-0.6572	1.95171	2.02156	3.5274	0.382171	-1.16444
AATAAG	-3.78944	-0.0807311	-1.23739	1.88966	-2.35615	-3.64358
AATAAT	-2.99076	2.21632	6.54978	7.1635	4.72028	-3.84074
AATACA	-5.74224	-0.692227	0.0355324	5.28053	4.07532	-0.794369
AATACC	-5.31239	0.164364	-4.35834	1.25241	2.4082	0.300478
AATACG	-16.1347	-19.3439	-19.0663	-12.3773	-1.40117	-0.919042
AATACT	-7.21294	-0.340003	0.253613	3.241	0.9605	-1.65398
AATAGA	3.82883	4.13293	7.89157	9.17338	8.86789	-3.08538
AATAGC	-3.52679	0.310796	0.329306	3.65351	4.40656	-1.62869
AATAGG	-0.667012	0.396049	1.45908	4.15004	-2.6485	-1.66756
AATAGT	-3.94742	0.639168	2.86499	5.14134	5.43216	-2.07506
AATATA	-10.5232	-1.73526	-2.43075	3.04183	4.47008	-0.809565
AATATC	-12.9239	-4.78997	-6.91336	-2.18571	-0.49782	-0.540962
AATATG	-9.4432	-4.23265	-3.48472	1.91773	4.10991	-1.24423
AATATT	-8.77293	2.61625	2.0192	7.18314	1.50656	-0.954462
AATCAA	-2.84801	3.49573	3.59627	4.22328	4.07695	-2.16805
AATCAC	-5.509	-1.1151	-0.788445	1.64645	-1.04268	0.458203
AATCAG	-5.86519	-0.469841	0.373324	4.73834	-4.20351	0.765974
AATCAT	-7.26681	-2.74419	0.400077	-0.230294	1.0349	-1.92857
AATCCA	-1.74028	-0.0196946	6.63081	4.9063	3.80527	-1.09407
AATCCC	-9.1976	-5.64956	-7.02976	-2.97862	-6.76523	-1.03154
AATCCG	-10.6796	-11.1336	-13.358	-11.1151	-4.5958	0.91016
AATCCT	-2.79158	1.62782	4.64748	4.0734	-2.70409	-0.365934
AATCGA	-15.7639	-17.6625	-14.5074	-14.7233	-6.34463	0.750414
AATCGC	-10.9799	-10.767	-12.8008	-10.6372	-3.19225	1.99935
AATCGG	-12.5154	-12.9545	-12.1843	-13.4438	-4.74113	-0.992589
AATCGT	-11.1572	-12.3767	-8.75636	-9.38573	-3.21292	-0.837893
AATCTA	-8.0791	-3.15035	-4.20711	-0.40293	-2.21548	-1.3406
AATCTC	-5.27339	0.298416	-0.836708	0.413166	0.986788	0.524376
AATCTG	-6.36602	-2.34902	0.549441	1.56437	-0.429251	2.37679
AATCTT	-7.89419	0.77302	0.538308	4.66683	1.0576	0.085629
AATGAA	2.04822	3.11998	9.25942	12.5958	11.0885	-2.48216
AATGAC	6.61965	1.27451	1.29322	3.88994	0.133061	-2.39919
AATGAG	-0.515095	-4.49175	-5.83728	-0.87764	-4.67246	-3.43386
AATGAT	-3.01702	-1.79836	6.44211	6.67503	4.35062	-4.78341
AATGCA	-0.89524	-1.68675	4.6467	6.84964	2.70101	-1.95122
AATGCC	3.45091	-1.77065	3.35388	3.29171	0.796866	0.873579
AATGCG	-16.7683	-20.294	-20.7215	-13.824	-3.37174	-0.419583
AATGCT	-1.51049	-2.94077	3.9616	4.15982	4.14022	-1.06263
AATGGA	-3.08199	-1.39513	2.1416	7.99962	5.56175	-3.96832
AATGGC	1.95543	-2.42232	-3.23226	0.515089	1.13537	-3.15922
AATGGG	-8.24295	-5.92891	-7.98758	-0.715514	4.10248	-2.80542
AATGGT	-8.13141	-6.3289	-2.1585	3.69909	8.23742	-3.73845
AATGTA	-10.1149	-4.99997	-2.71491	3.73215	2.40602	-1.40048
AATGTC	-1.93942	-0.876625	-2.68264	0.0540481	1.09793	-1.41043
AATGTG	-0.129931	-0.772816	-3.56922	2.89033	2.92128	-1.09349
AATGTT	-7.60656	-3.16128	-0.28814	3.48636	4.61898	-2.05243
AATTAA	-2.62965	1.06315	8.39396	10.8892	-6.39537	-3.39257
AATTAC	-7.44683	-1.51416	-0.862845	2.24231	-3.04066	-2.85539
AATTAG	-7.35167	-1.16876	2.03467	4.54808	-0.429273	-5.32966
AATTAT	-7.53016	1.08784	2.13186	6.09046	0.0769199	-2.55185
AATTCA	-5.71816	2.4823	5.05334	8.60294	4.16172	-2.30662
AATTCC	-6.01082	-1.21311	-2.66864	2.07193	-1.46353	-0.906384
AATTCG	-14.0406	-15.1229	-11.1574	-9.38409	-6.28321	-2.45084
AATTCT	-0.917917	2.85641	5.32445	7.6408	-2.40452	-1.03166
AATTGA	-10.1682	-3.10814	0.524691	4.67462	10.2479	-4.68515
AATTGC	-8.89847	-4.35924	-3.10034	0.387479	4.86029	-2.50518
AATTGG	-14.8564	-7.31999	-4.458	-0.195687	5.02236	-8.41005
AATTGT	-9.03796	-4.36111	-2.53164	2.85939	0.661545	-1.08624
AATTTA	-7.7919	2.90555	5.47947	6.40956	-3.77473	-1.71104
AATTTC	-11.2476	-1.79463	-0.161293	1.92249	1.01353	-4.05556
AATTTG	-6.13478	0.999575	3.67342	6.17735	6.30818	-4.49005
AATTTT	-5.85259	4.34168	6.35786	8.79304	0.882848	-3.66127
ACAAAA	0.348431	6.03208	9.07331	10.7048	3.53488	-0.829848
ACAAAC	-1.11417	1.54352	1.44867	2.62673	3.36644	0.457302
ACAAAG	10.4213	9.14808	7.87404	7.38709	5.65763	4.02515
ACAAAT	-3.76377	3.7513	5.39649	6.80184	5.60942	-0.719532
ACAACA	16.7174	12.9247	17.9451	12.1935	5.75268	1.0822
ACAACC	17.7509	13.7507	14.4778	7.79322	1.58286	0.649168
ACAACG	-14.5471	-17.8948	-12.195	-13.5994	1.30435	-0.161537
ACAACT	11.8827	10.2109	11.2129	8.4448	0.0362566	0.568898
ACAAGA	18.7728	15.378	15.2051	10.9003	20.1418	-3.10708
ACAAGC	15.9577	11.8639	11.385	4.92449	4.92537	-3.93025
ACAAGG	17.014	14.9316	13.5643	8.00052	5.64489	-2.21099
ACAAGT	11.9015	8.3839	10.6452	6.22054	6.66057	-3.34278
ACAATA	-6.26515	1.41661	-2.28218	2.22155	0.202455	-1.51261
ACAATC	-4.9656	-1.60848	-3.09289	1.13612	-2.86224	-2.89196
ACAATG	6.35898	1.2739	-0.811444	5.1982	2.84249	-3.94662
ACAATT	-8.56197	0.255825	-1.96846	2.3395	-0.59982	-3.37822
ACACAA	1.70252	4.85273	2.53907	4.80063	2.302	-3.32801
ACACAC	5.38006	2.47509	-1.86236	3.75957	-1.12806	-0.946816
ACACAG	16.2096	11.4531	4.56696	10.5904	-1.88385	-2.53792
ACACAT	0.196291	-1.21404	-1.53825	2.36096	0.966135	-1.92521
ACACCA	26.1422	17.2388	22.9274	14.7933	4.41737	4.61732
ACACCC	5.33766	10.8402	3.64002	2.47046	-3.84567	-0.0782666
ACACCG	-14.1546	-20.3818	-16.0235	-16.3524	-0.353021	0.37037
ACACCT	10.4634	12.1664	9.7064	8.32449	-1.26991	2.00895
ACACGA	-14.0674	-17.654	-12.7784	-11.0312	-3.42707	-1.36814
ACACGC	-9.45312	-12.1867	-6.37603	-10.4489	-0.730698	-1.26666
ACACGG	-16.5286	-17.5784	-11.6789	-14.8872	-3.90735	-1.96884
ACACGT	-12.0418	-15.6878	-10.5854	-10.176	-1.46644	-1.82075
ACACTA	-4.86697	-3.02616	-4.73369	1.47697	-3.72242	-2.06024
ACACTC	-0.75494	-0.183883	-3.85312	-1.02284	-1.38367	-2.37692
ACACTG	4.04494	-0.787831	-6.86072	2.95178	-1.39743	-3.30869
ACACTT	-0.536912	0.453035	0.538983	4.53866	3.20212	-1.20376
ACAGAA	10.3305	8.37996	11.6275	12.4459	5.84781	-0.978329
ACAGAC	12.652	9.12709	5.47415	7.3923	-0.955557	-1.84722
ACAGAG	17.3766	11.138	6.3407	10.0711	0.919601	-1.78993
ACAGAT	8.89345	6.96447	10.2632	12.1738	2.30985	-2.7979
ACAGCA	22.2417	16.0492	18.6004	16.8939	-1.87484	4.47417
ACAGCC	24.7708	17.2134	17.0772	11.493	-3.112	6.5867
ACAGCG	-10.6772	-13.3626	-9.62593	-9.26859	-2.10446	4.69736
ACAGCT	16.5643	11.6466	12.7364	12.9191	-1.96976	6.75362
ACAGGA	5.17367	5.02494	3.97353	7.64915	-6.08282	-1.22978
ACAGGC	4.87015	5.93797	-0.100645	2.66001	-5.42113	-1.42628
ACAGGG	4.81601	5.0453	0.785441	3.49873	-6.56218	-1.24009
ACAGGT	7.76456	5.06192	4.64596	6.56803	0.102667	-1.75348
ACAGTA	-3.67805	-3.42569	-0.340766	4.61508	-0.494565	-0.31963
ACAGTC	-0.138382	0.522433	-2.60843	0.632952	-0.961783	-0.0194795
ACAGTG	17.2377	9.76021	3.52977	10.1307	1.39739	-0.233867
ACAGTT	-1.67766	-1.31384	0.235889	4.94255	-2.28064	-0.189613
ACATAA	-2.81252	1.69531	1.3813	3.26625	-1.46603	-1.86493
ACATAC	-3.5998	-2.15858	-4.33192	-1.27069	-0.660408	-1.91746
ACATAG	1.28695	3.15248	3.93215	2.64367	-1.43851	-1.66952
ACATAT	-6.76691	-0.82373	-2.68576	0.62506	0.843886	-1.70522
ACATCA	24.0925	16.0232	19.2654	12.5767	3.73089	3.2967
ACATCC	14.2095	8.8525	12.9249	4.10072	-0.406815	-0.767905
ACATCG	-13.304	-17.7931	-8.89292	-15.6508	-1.83234	2.68937
ACATCT	16.9078	11.8327	14.4382	9.43255	2.5584	0.612341
ACATGA	9.889	3.94115	9.64984	6.30666	-0.602295	-2.24223
ACATGC	6.36687	1.69618	5.46933	4.21897	-0.855257	-0.255873
ACATGG	11.6812	6.09221	7.0548	7.29571	1.71277	-2.16425
ACATGT	3.38224	-0.126755	3.53559	3.55819	1.63202	-0.53857
ACATTA	-5.34091	0.0800174	1.01388	2.90912	-4.19755	-2.84989
ACATTC	-0.482386	-2.28711	-0.71392	1.83055	-1.45612	0.0208483
ACATTG	0.514976	-0.837615	-7.84081	1.02477	0.0918881	-5.3774
ACATTT	3.58566	6.39339	8.40932	8.43888	2.5354	-3.4583
ACCAAA	16.7308	14.702	20.3393	15.3234	8.37244	5.9732
ACCAAC	20.0086	12.8192	18.0223	9.50139	6.21238	2.75152
ACCAAG	26.1172	20.8219	22.9042	13.5638	13.6388	-2.83886
ACCAAT	1.71344	3.04943	2.46956	5.41413	4.02797	-2.25789
ACCACA	22.5598	16.6764	17.171	11.6138	3.86177	-1.02692
ACCACC	24.5793	17.8604	25.9484	15.9325	3.6678	6.17409
ACCACG	-10.7496	-12.0642	-4.99358	-9.92412	-0.350777	1.63838
ACCACT	11.1096	10.1028	10.9638	7.04584	1.77001	1.16851
ACCAGA	25.3462	17.5155	25.4921	15.67	2.71737	0.481338
ACCAGC	36.4553	25.4565	34.8874	17.6622	0.460693	11.2669
ACCAGG	22.5501	19.2211	20.2153	13.0692	-0.917555	0.414377
ACCAGT	15.6448	11.2702	15.6594	9.92439	0.562381	3.35784
ACCATA	-1.67598	-0.0751356	1.61102	3.24667	0.959888	0.127666
ACCATC	26.5245	18.6867	23.8492	12.4291	5.56944	4.57281
ACCATG	18.7621	11.5006	12.4781	8.87084	3.89408	3.44892
ACCATT	2.37629	2.60764	2.05289	8.31593	7.33243	4.98347
ACCCAA	2.7046	5.36816	3.43593	1.51103	1.22816	-1.65079
ACCCAC	10.1406	11.2734	4.68423	6.00294	-0.568035	-1.79365
ACCCAG	17.619	16.1351	12.9047	9.62283	0.216882	-2.48442
ACCCAT	-1.54712	-0.830496	-1.30061	0.806272	-1.15392	-0.00935716
ACCCCA	22.0416	18.6773	21.2302	11.376	-1.69755	-2.80724
ACCCCC	-5.41079	3.57027	3.84916	-1.99175	-5.73873	-2.73461
ACCCCG	-20.3373	-13.8101	-12.0875	-16.0243	-6.11667	-2.84561
ACCCCT	6.62063	8.16902	5.99501	2.20723	-3.65973	-1.54784
ACCCGA	-14.304	-16.0773	-13.8613	-14.3724	-5.84686	2.68111
ACCCGC	-6.32078	-4.25887	0.526403	-5.2134	-2.76734	4.45571
ACCCGG	-12.0018	-10.3431	-8.69275	-11.5691	-3.83179	0.445549
ACCCGT	-13.2011	-14.7486	-12.7911	-11.0274	-3.64862	3.93773
ACCCTA	-8.67078	-6.44678	-9.48592	-4.47675	-5.70079	-3.10476
ACCCTC	10.6866	13.3543	7.50885	3.03168	-3.37134	-2.99346
ACCCTG	14.5235	14.5945	7.82599	5.1457	-3.38427	1.1436
ACCCTT	-3.38803	1.61627	-2.92697	0.943147	-2.26127	-2.54524
ACCGAA	-14.6071	-16.9614	-14.233	-14.1416	-2.43845	6.56752
ACCGAC	-13.3605	-12.5169	-13.5472	-14.1862	-1.5506	2.81221
ACCGAG	-12.5962	-15.8328	-11.9338	-16.8863	-4.1029	-1.87406
ACCGAT	-14.6105	-17.7478	-15.3133	-13.4744	-3.36521	4.97424
ACCGCA	5.00851	-1.60697	5.93887	-2.54267	-2.80037	2.49746
ACCGCC	-4.39356	-4.50593	-0.585215	-8.43012	-0.844315	4.51529
ACCGCG	-14.2375	-9.15517	-8.9419	-12.8138	-2.9216	4.24993
ACCGCT	3.62515	-2.32669	5.25659	-3.09875	-0.0218313	1.93132
ACCGGA	-3.75578	-10.1823	-6.87963	-10.7722	-4.65648	1.04439
ACCGGC	-1.84885	-3.31047	1.42874	-5.57074	-3.98117	3.58847
ACCGGG	-8.99991	-7.68686	-5.39274	-8.38759	-4.29963	-0.815615
ACCGGT	-7.90831	-12.074	-9.70534	-9.63924	0.876817	8.03132
ACCGTA	-12.8048	-13.611	-15.5934	-7.25457	-1.57292	5.43874
ACCGTC	-14.2804	-17.5825	-14.2613	-11.3897	-0.458664	3.19618
ACCGTG	-14.3103	-13.216	-12.0041	-13.7214	1.65468	5.31851
ACCGTT	-11.3012	-15.2209	-12.4206	-10.4101	-0.569338	4.14356
ACCTAA	-7.32232	-1.15398	-4.2966	1.56524	-7.35456	-3.75794
ACCTAC	10.6729	6.49485	7.79146	4.86705	-2.74247	0.884618
ACCTAG	-9.5938	-4.2729	-10.679	-3.47097	-5.72662	-1.2907
ACCTAT	-5.26921	-0.975382	-4.15619	2.42848	-5.69016	1.32047
ACCTCA	35.7639	23.4462	27.1144	17.0617	0.137442	-2.0909
ACCTCC	16.0495	15.7951	13.8763	6.97381	-0.258541	-1.08103
ACCTCG	-8.56202	-7.7184	-8.37896	-9.04161	-1.78651	0.750441
ACCTCT	15.6674	14.8082	11.9211	10.304	-2.40957	0.870361
ACCTGA	19.0251	14.8124	17.5844	11.2784	-1.0414	8.90193
ACCTGC	28.4577	25.0423	28.8426	11.5141	-0.449253	7.84823
ACCTGG	34.0389	26.5767	31.4309	14.2431	-0.891115	8.89453
ACCTGT	14.0298	10.2329	11.5387	7.59445	-0.645177	5.33188
ACCTTA	-1.37656	1.73269	-1.44687	2.39338	-2.70149	-2.83445
ACCTTC	21.027	17.3337	18.2225	10.6628	1.80217	2.33327
ACCTTG	5.85174	8.73593	1.76934	5.7809	0.132717	-4.02992
ACCTTT	3.46704	4.7933	4.41116	5.18515	0.848693	1.92107
ACGAAA	-18.9055	-23.2939	-19.0506	-17.5201	-0.212569	-0.350487
ACGAAC	-14.4973	-19.3539	-17.151	-14.6694	-3.52114	0.148696
ACGAAG	-23.8406	-31.7581	-26.7085	-23.7471	-1.75487	6.3599
ACGAAT	-17.5015	-19.3409	-16.8222	-13.3512	-3.65692	-1.2738
ACGACA	-17.683	-19.9785	-14.8342	-17.3641	-2.39173	-1.2239
ACGACC	-16.4119	-15.8273	-11.7731	-15.9448	-0.859818	-1.07225
ACGACG	-17.1653	-18.2656	-12.0177	-19.4837	-3.35345	-0.475883
ACGACT	-14.7767	-15.5632	-11.0231	-14.1061	-3.11224	-2.23394
ACGAGA	-17.8652	-23.1461	-15.0171	-18.3227	-7.04122	-1.75464
ACGAGC	-16.0319	-21.1672	-10.7791	-16.6105	-2.29269	-1.63211
ACGAGG	-23.4161	-22.5578	-15.5523	-18.7042	-6.24825	-3.12821
ACGAGT	-14.9876	-18.5681	-12.9354	-14.2701	-5.4718	-1.99513
ACGATA	-13.0766	-16.8538	-13.6715	-11.1204	-1.20834	0.381686
ACGATC	-14.9632	-18.8305	-15.8505	-13.7148	-5.44473	3.28377
ACGATG	-24.6034	-31.8571	-29.5204	-22.7249	-3.27082	-2.41563
ACGATT	-16.456	-15.2297	-15.6604	-12.5105	-3.12867	-2.44544
ACGCAA	-8.54479	-13.362	-12.6859	-9.30776	-4.05539	-0.805155
ACGCAC	-12.9	-13.6671	-13.731	-11.4945	-4.00881	-0.74731
ACGCAG	-20.4712	-23.8479	-21.2023	-16.1037	-2.83679	-1.4484
ACGCAT	-10.0414	-12.3933	-11.7057	-8.95825	-2.799	-1.10278
ACGCCA	-14.059	-17.8528	-11.5522	-12.3202	-1.6408	2.41419
ACGCCC	-17.8171	-13.0889	-9.78882	-13.9022	-2.44379	0.305035
ACGCCG	-17.5632	-13.7927	-9.79058	-15.9331	-1.78343	4.95428
ACGCCT	-10.9583	-12.6691	-11.5075	-9.30038	-3.29433	0.568066
ACGCGA	-11.3152	-12.5755	-13.1691	-9.62663	-2.80323	0.627699
ACGCGC	-8.63355	-5.11211	-1.324	-8.1575	-2.59814	2.14673
ACGCGG	-15.4628	-12.1681	-11.4191	-13.3548	-3.83965	0.545979
ACGCGT	-10.1005	-13.5469	-9.95307	-10.9653	-2.58168	-0.501067
ACGCTA	-11.6281	-16.1573	-13.354	-8.15048	-4.49834	-2.83787
ACGCTC	-11.1374	-16.1392	-11.8797	-12.1432	-0.441774	-1.05595
ACGCTG	-18.9849	-20.9571	-15.6168	-17.5243	-1.99138	13.5011
ACGCTT	-11.4166	-14.3463	-15.0781	-8.04806	-1.17785	-0.574794
ACGGAA	-18.0904	-23.5085	-20.5635	-20.8165	-6.4264	-0.572787
ACGGAC	-15.8127	-18.47	-15.4995	-16.6824	-5.45799	-1.47484
ACGGAG	-23.8225	-27.1365	-24.7184	-23.8601	-6.1977	-1.95858
ACGGAT	-14.2223	-18.4717	-17.8091	-13.7646	-5.02752	-4.27277
ACGGCA	-16.794	-21.1613	-16.8404	-17.2964	-4.99215	4.81929
ACGGCC	-18.3214	-13.5831	-11.3991	-17.849	-1.95406	-1.36323
ACGGCG	-15.2923	-12.372	-10.2284	-14.943	-1.39151	5.29606
ACGGCT	-16.6538	-18.2206	-14.4664	-15.8852	-3.87198	-1.00118
ACGGGA	-20.1968	-22.7666	-18.8555	-16.694	-4.78985	-4.26438
ACGGGC	-17.1934	-16.8631	-11.6089	-16.309	-2.99695	-3.56289
ACGGGG	-21.5171	-19.0294	-15.5802	-18.9819	-3.54931	-4.05397
ACGGGT	-12.5956	-13.2922	-12.0946	-10.6373	-2.05024	-3.27972
ACGGTA	-10.7754	-15.0768	-11.8552	-8.62594	2.98525	4.05522
ACGGTC	-14.5677	-17.5082	-15.8025	-13.3485	-2.24446	2.72266
ACGGTG	-20.1181	-25.097	-20.6304	-18.8328	4.81474	1.95803
ACGGTT	-12.5553	-15.9025	-13.5451	-9.75438	-0.860089	1.09472
ACGTAA	-9.92089	-13.4376	-6.68776	-5.19667	0.718359	-1.16117
ACGTAC	-14.3654	-18.9994	-13.2725	-14.2346	-0.894151	1.34476
ACGTAG	-12.6207	-14.2361	-13.0897	-6.76972	-1.11293	-0.0654848
ACGTAT	-13.6073	-17.192	-12.953	-8.99855	1.27872	-0.435353
ACGTCA	-17.2075	-18.8491	-13.2501	-13.5683	2.72887	3.26581
ACGTCC	-16.3563	-16.6665	-12.5516	-11.5061	-1.35585	-0.254368
ACGTCG	-14.1304	-14.4122	-9.40607	-12.238	-1.08896	0.411638
ACGTCT	-15.3374	-17.9513	-13.1576	-10.9798	-2.88322	2.17303
ACGTGA	-11.1246	-15.3477	-8.21948	-9.89401	3.41962	-1.91069
ACGTGC	-11.4715	-12.8123	-4.54327	-9.96998	3.09002	1.89498
ACGTGG	-15.482	-17.0675	-10.1107	-13.9287	2.23251	-0.51546
ACGTGT	-13.0642	-14.344	-9.307	-11.8291	1.6151	-1.68247
ACGTTA	-11.4968	-15.223	-12.6501	-8.23343	-3.36128	0.618622
ACGTTC	-14.3822	-18.9592	-13.0403	-14.0604	0.292102	-0.332324
ACGTTG	-17.5844	-19.8332	-18.8697	-11.5487	-1.12208	1.29154
ACGTTT	-16.2363	-17.6543	-14.682	-11.1341	2.11493	-1.10408
ACTAAA	-9.67054	-2.62824	-2.76447	3.66113	-2.7562	-1.99751
ACTAAC	-4.15107	-2.77076	-3.46297	-0.682707	-3.85036	0.467422
ACTAAG	-8.68146	-5.31885	-7.5842	-1.24048	-3.92325	-1.25555
ACTAAT	-7.82504	-1.96454	0.112743	1.29282	-2.21723	-2.49497
ACTACA	17.5102	10.2972	13.4073	8.71259	3.44295	1.47493
ACTACC	15.364	11.3459	14.4988	7.11088	-1.86387	-0.90969
ACTACG	-13.597	-16.5038	-9.93041	-13.2323	0.133899	0.207417
ACTACT	9.56048	7.20658	10.3068	5.28687	0.680579	2.87069
ACTAGA	-8.95297	-7.35149	-6.86377	1.0077	-3.60565	-1.51004
ACTAGC	-8.96639	-5.72299	-6.12556	-1.94531	-4.37576	-1.1175
ACTAGG	-6.49001	-5.25197	-6.82053	-3.15676	-4.73489	-1.5134
ACTAGT	-5.06464	-2.07687	-2.44102	1.76422	-1.5804	-1.14831
ACTATA	-9.60744	-4.23766	-4.89188	-0.790249	-1.72016	-2.32115
ACTATC	-9.83034	-6.75209	-9.01042	-1.97222	-4.22977	-0.599695
ACTATG	8.06981	3.82928	-0.732802	5.33406	-5.22115	-2.08515
ACTATT	-7.83948	-2.48526	-3.74796	1.37739	-2.62013	-2.39287
ACTCAA	-2.9675	1.11007	-2.27322	1.08726	3.13164	-2.30033
ACTCAC	-2.12837	-0.823102	-7.19141	0.539805	-1.9076	-0.232896
ACTCAG	3.1626	2.35732	-1.09382	4.17148	-4.81075	-0.823025
ACTCAT	-5.71473	-4.6103	-5.81342	-0.715172	-2.17813	-3.10562
ACTCCA	16.6801	12.9674	14.5801	10.2301	4.91168	3.29448
ACTCCC	0.568989	3.09922	-0.173752	-0.590436	-5.42888	-0.39848
ACTCCG	-15.7616	-18.885	-17.9176	-16.2315	-3.82072	2.13187
ACTCCT	7.30997	6.68754	6.85954	5.50437	-2.55857	1.02718
ACTCGA	-11.7512	-13.3319	-10.8601	-8.94531	-2.50122	-2.76409
ACTCGC	-10.8463	-9.3143	-7.35222	-9.29589	-1.29873	-2.25626
ACTCGG	-14.9371	-10.9576	-11.1118	-15.6818	-4.69568	-2.26134
ACTCGT	-10.5592	-10.4883	-9.25452	-7.94255	0.634231	-0.24543
ACTCTA	-7.46693	-5.48916	-8.8335	-3.71286	-4.63	-0.679158
ACTCTC	-2.91364	2.79322	-6.73871	-2.85399	-1.80642	-0.758002
ACTCTG	2.3033	4.46581	-1.80081	1.0152	-2.69845	1.10908
ACTCTT	-3.17678	0.0521372	-0.799049	1.85983	4.11848	-0.524039
ACTGAA	-1.7523	-1.23476	0.112977	3.32732	4.95021	1.70428
ACTGAC	0.149753	-1.45883	-5.00822	-0.289387	-2.92166	2.45905
ACTGAG	-5.10799	-4.09867	-9.87774	0.278417	-6.34343	-2.34961
ACTGAT	-3.48741	-2.56658	0.846722	3.38386	1.196	-0.6344
ACTGCA	12.571	6.25439	5.95281	5.76581	0.250897	2.36966
ACTGCC	12.5931	10.0739	7.06157	7.46999	-1.58038	3.81683
ACTGCG	-17.926	-18.2352	-17.0851	-15.0374	-3.8041	4.25421
ACTGCT	7.56232	1.73962	5.25699	4.67792	0.674192	4.25305
ACTGGA	9.59386	3.48449	3.92277	5.93897	-2.63296	6.59334
ACTGGC	5.34614	2.99902	-1.23088	2.05996	-2.58514	10.5155
ACTGGG	7.45383	2.78666	-2.50193	1.91188	-1.10983	5.02764
ACTGGT	1.42496	-0.421978	-0.624302	2.2038	7.01212	6.75518
ACTGTA	-6.46277	-2.40502	-5.93994	0.678621	1.62027	1.09691
ACTGTC	-0.896979	-0.162468	-6.57307	-2.17904	-3.56783	-1.44734
ACTGTG	21.2202	11.678	2.94704	9.69693	-0.101839	-0.204643
ACTGTT	-5.93595	-4.0937	-2.87995	1.77445	3.05451	0.618639
ACTTAA	-1.21036	2.22092	3.87295	4.41614	-9.10841	-1.01739
ACTTAC	-3.2927	0.247732	-2.93278	4.19475	-1.02759	-1.3926
ACTTAG	-2.02647	1.0813	-2.01823	0.632152	-6.66956	-2.17951
ACTTAT	-9.05314	-3.33507	-3.40614	0.779882	0.503676	-2.35939
ACTTCA	21.2744	16.8564	19.765	13.1256	4.2904	0.00339869
ACTTCC	17.9144	13.2886	15.8853	7.20295	1.77367	6.52671
ACTTCG	-14.0527	-16.9633	-11.7928	-14.4643	-2.97255	1.95534
ACTTCT	14.5627	13.2485	16.2801	9.97746	3.48967	2.26735
ACTTGA	5.8382	6.6678	7.49958	7.56027	7.15541	-2.14696
ACTTGC	-3.29953	0.760371	-3.63587	0.575652	2.25029	-3.4258
ACTTGG	0.546389	4.94813	0.693237	4.054	4.20894	-5.90833
ACTTGT	-2.13756	-0.872996	0.607219	4.88248	2.58109	-2.03314
ACTTTA	-4.12233	1.62699	2.91158	5.15615	1.98723	-0.597614
ACTTTC	-5.78196	0.812598	-3.7961	2.16785	5.46476	-2.55993
ACTTTG	15.3413	11.1569	7.65224	12.975	10.5799	-2.41633
ACTTTT	-6.9733	1.86804	4.07272	6.74792	2.56152	-1.82287
AGAAAA	12.1258	12.8347	17.3932	21.3033	8.88034	2.23706
AGAAAC	1.00334	3.24471	4.28701	6.34089	9.35643	-1.02808
AGAAAG	6.90217	6.44633	4.39421	8.16752	6.27459	-0.476918
AGAAAT	5.48273	7.68454	14.129	14.2414	6.92469	-1.66089
AGAACA	15.1598	9.59269	16.3144	10.6259	5.05444	-1.58923
AGAACC	16.7691	10.8206	15.2037	6.59659	3.76016	-2.0106
AGAACG	-17.1913	-23.739	-14.7234	-17.2546	-1.99753	-0.670256
AGAACT	12.731	9.09173	14.5211	9.81291	3.41947	0.530993
AGAAGA	30.3315	20.7041	23.3537	19.821	18.4194	3.36266
AGAAGC	24.8167	14.4809	20.4061	10.0896	7.54536	2.08117
AGAAGG	21.5946	14.2888	15.9276	8.86235	3.55882	0.219634
AGAAGT	16.2418	9.33617	13.2673	9.64273	8.48385	2.18898
AGAATA	-2.61852	1.36195	3.17294	7.67451	3.0909	-2.77763
AGAATC	-1.04779	0.843085	3.80959	2.82194	4.33392	-2.28431
AGAATG	6.95315	-0.457106	6.02881	7.18415	2.9685	-5.26851
AGAATT	-2.10264	5.72152	9.23071	10.1441	1.79935	-4.33955
AGACAA	13.2103	12.2825	6.85964	11.6792	5.14333	-1.90315
AGACAC	9.50872	7.41795	0.162403	4.4944	0.996174	-2.58764
AGACAG	18.3971	14.2274	3.36654	10.0687	-1.89954	-0.790956
AGACAT	6.89494	6.61542	1.5231	4.51548	0.239177	-3.07672
AGACCA	30.0981	21.1705	26.7258	16.5272	7.6452	-1.32958
AGACCC	14.7539	14.7574	10.8033	5.72392	-2.48203	-3.44192
AGACCG	-9.67739	-12.9415	-12.0468	-12.862	-0.848714	-1.15468
AGACCT	20.2696	18.288	12.3041	10.7896	-1.93271	-0.545559
AGACGA	-23.5307	-29.974	-23.4385	-20.2991	-6.13406	-1.4453
AGACGC	-14.2813	-19.8187	-13.5889	-15.3203	-3.64928	-0.985315
AGACGG	-20.7949	-27.4032	-19.1889	-19.5148	-3.89993	-0.83058
AGACGT	-18.4328	-22.6204	-16.9278	-14.6427	2.75865	-0.885326
AGACTA	-1.05956	0.111389	-1.36909	3.20571	-3.71589	-1.20505
AGACTC	6.92171	8.12433	2.90324	5.87451	-2.64996	-0.212936
AGACTG	10.4595	5.84814	1.67734	5.09367	-2.4172	-0.158208
AGACTT	5.9894	8.70019	5.88941	7.96402	-1.56396	-1.01997
AGAGAA	10.9477	10.0104	9.03805	11.8695	5.62386	-0.752326
AGAGAC	15.1083	9.54292	5.09612	6.40242	1.26866	-2.63264
AGAGAG	15.3717	8.58104	2.52887	7.45643	-4.07464	-1.91444
AGAGAT	10.1123	7.71367	6.68539	9.75376	3.35533	4.18451
AGAGCA	17.2122	10.0089	12.6495	8.36257	0.471868	-1.46912
AGAGCC	22.7176	16.1032	15.656	8.85155	0.67246	-1.41557
AGAGCG	-9.17386	-12.8911	-12.4362	-12.7611	-3.78751	-0.566298
AGAGCT	15.9291	8.44819	7.08375	6.79713	2.92905	4.47295
AGAGGA	5.86376	3.79835	-0.790989	4.86189	-9.25553	-3.46129
AGAGGC	11.4687	7.96606	2.45995	4.16877	-2.71353	-3.61283
AGAGGG	4.54731	6.97581	0.288408	2.46091	-6.64976	-1.41851
AGAGGT	4.50991	3.76499	0.64177	4.03494	6.98461	-1.84465
AGAGTA	-5.58325	-3.39227	-4.13263	-1.7486	-1.78901	0.789933
AGAGTC	8.06838	4.61712	0.0934542	0.97099	-0.0133267	-0.695208
AGAGTG	10.8896	3.95324	2.04309	3.62175	0.323459	0.557443
AGAGTT	0.595613	0.889467	-1.22168	3.06604	0.776937	-0.852015
AGATAA	5.47043	8.38443	8.5042	10.6302	4.01256	-0.827276
AGATAC	-1.35824	0.0628941	2.39628	3.02117	3.09176	-0.839426
AGATAG	-2.84091	0.898826	-0.285097	2.37757	1.73629	-3.67098
AGATAT	-3.1055	2.2608	2.58265	4.79985	5.12152	0.977106
AGATCA	21.331	15.3195	18.3711	8.19348	2.05126	1.78687
AGATCC	18.547	9.85867	15.7254	6.39373	1.3536	3.20981
AGATCG	-12.8593	-16.3845	-12.6088	-15.0424	-1.36039	-0.609432
AGATCT	15.2006	12.596	12.9468	7.23672	1.00335	0.562041
AGATGA	21.1157	12.3925	17.7005	15.419	4.24072	0.139076
AGATGC	16.3865	9.52112	13.0801	9.62659	4.16291	2.40198
AGATGG	19.3651	11.8397	12.9924	10.1868	3.62906	-0.738915
AGATGT	12.9051	8.4081	11.3061	8.94979	1.80134	-1.81664
AGATTA	-2.25327	1.52633	5.13072	5.45783	-2.14244	0.0437883
AGATTC	0.924737	2.02954	4.19388	6.99334	0.991308	-1.97901
AGATTG	2.2055	-0.877163	-0.189439	4.53004	2.58511	-0.328005
AGATTT	3.24114	7.93558	9.75159	13.7038	6.47872	-2.17016
AGCAAA	6.531	7.2512	11.3709	12.2561	2.31991	4.3562
AGCAAC	4.40876	4.15807	6.5358	5.3873	-1.95531	0.78788
AGCAAG	19.3153	13.7079	14.0623	9.364	4.71227	-3.69874
AGCAAT	-0.11252	2.98297	2.02389	5.01915	-0.202668	-2.37848
AGCACA	19.5427	11.5138	17.5108	11.1925	-0.102665	-2.12319
AGCACC	18.9843	15.4598	21.4879	10.1519	-0.0988779	1.7037
AGCACG	-12.8859	-17.4064	-8.83388	-14.6636	1.44805	-0.351617
AGCACT	8.00639	5.2028	7.0907	7.04568	-1.82477	-1.06513
AGCAGA	24.5542	15.2496	21.911	15.3541	-1.04305	0.762378
AGCAGC	37.0535	22.4963	32.956	19.6276	-0.922744	1.54256
AGCAGG	19.3101	14.1097	16.3211	9.12346	-3.99372	2.9012
AGCAGT	13.5083	6.05525	12.1633	11.0803	-2.94873	-0.0370489
AGCATA	-3.5949	-4.27483	-0.637469	2.21274	2.36637	-0.562354
AGCATC	18.8345	13.4398	16.5846	8.20512	3.42676	2.81336
AGCATG	11.4278	1.70169	6.98771	4.39317	2.09608	1.64079
AGCATT	-1.75395	-2.2877	3.45225	7.35103	3.69146	-0.812719
AGCCAA	20.0077	17.0658	13.757	12.9666	2.27252	-2.93124
AGCCAC	20.7082	14.6121	12.7654	10.4672	-0.123162	0.144376
AGCCAG	33.9767	25.601	23.5141	17.7346	-0.754094	6.25846
AGCCAT	17.8963	10.2048	10.7228	9.84022	3.55707	0.829977
AGCCCA	23.0125	20.82	20.7808	12.8801	-1.15654	-1.04996
AGCCCC	13.8955	16.5837	22.3302	7.29717	-2.88161	-2.43229
AGCCCG	-16.2443	-13.9567	-11.165	-16.3099	-3.96201	3.63394
AGCCCT	15.7902	16.8784	10.1008	8.10831	-3.71006	-1.21738
AGCCGA	-18.2266	-20.1342	-20.0932	-18.8158	-3.23129	-0.493807
AGCCGC	-3.03844	-4.59422	1.02041	-7.59959	-0.16402	3.52098
AGCCGG	-11.0355	-13.2914	-7.11091	-12.3338	-2.44611	-0.155747
AGCCGT	-17.9789	-21.7213	-16.8738	-14.5438	-0.671769	5.21247
AGCCTA	-4.16765	-3.42845	-7.2441	-0.300288	-5.14643	-0.806716
AGCCTC	20.2193	17.5937	14.6007	9.86368	-1.85018	-0.769898
AGCCTG	29.5053	21.948	21.4963	13.6414	-2.55615	10.9147
AGCCTT	12.29	12.0092	6.22027	7.37507	-2.58141	-1.44588
AGCGAA	-16.491	-20.9537	-18.9425	-14.3146	-4.74056	4.51213
AGCGAC	-13.5586	-14.2288	-10.4222	-13.0914	-1.22853	0.993536
AGCGAG	-8.87763	-10.6499	-10.4889	-12.8325	-3.63154	-0.855976
AGCGAT	-16.7867	-17.8618	-17.174	-13.1279	-3.26999	5.9742
AGCGCA	5.63894	-2.15296	3.47595	-3.98416	-3.91142	2.0385
AGCGCC	2.88653	1.0039	7.41815	-2.69577	-0.425436	1.97676
AGCGCG	-9.33736	-7.0194	-4.69239	-8.89621	-3.01371	2.57629
AGCGCT	3.26	-4.65907	-0.250253	-5.64913	-1.8262	-2.66246
AGCGGA	-13.0344	-16.6434	-12.2698	-14.0267	-6.022	-1.25669
AGCGGC	-4.15217	-4.45184	3.03669	-7.90803	-2.82733	1.40979
AGCGGG	-9.83804	-6.56104	-4.25798	-8.68366	-3.42629	-2.15037
AGCGGT	-13.897	-15.1093	-13.6514	-14.2098	-0.920114	5.02829
AGCGTA	-13.7507	-15.868	-12.9597	-8.12995	-1.76191	3.18675
AGCGTC	-12.2386	-13.4056	-10.1559	-8.83235	-1.63687	2.52947
AGCGTG	-10.0587	-10.5713	-9.05784	-6.14099	-1.7515	3.33472
AGCGTT	-14.1071	-17.1869	-14.0175	-11.2163	-4.36668	1.36153
AGCTAA	-7.4189	-3.55578	-4.51667	0.804843	-4.72882	-1.95823
AGCTAC	5.62919	-1.21454	4.83304	3.78239	-0.945547	0.286238
AGCTAG	-12.8641	-11.1632	-14.296	-5.04817	-4.79459	-3.52529
AGCTAT	-3.87437	-2.15363	-3.83329	3.88418	-2.43571	0.243694
AGCTCA	20.0203	12.0149	18.4354	9.5372	2.0479	-1.5044
AGCTCC	12.3739	11.1032	15.4089	6.17595	0.321095	0.823184
AGCTCG	-14.2218	-16.647	-10.493	-13.0532	-1.2541	-1.38903
AGCTCT	13.1022	9.61784	12.624	6.73557	0.84241	0.541336
AGCTGA	23.7285	14.79	16.7113	10.2446	1.25366	2.92669
AGCTGC	31.4318	21.1621	33.4533	16.6899	3.93234	1.84665
AGCTGG	41.1047	26.8319	36.2577	18.0386	-0.233502	8.24942
AGCTGT	16.5048	7.1464	10.7565	8.11025	-0.100754	0.794698
AGCTTA	-5.56707	-1.03525	-3.20915	3.05118	1.4635	-2.93547
AGCTTC	13.4473	6.90828	12.0332	9.19331	1.40071	3.3971
AGCTTG	3.3083	2.55455	-1.34126	3.84579	2.20967	-3.49472
AGCTTT	3.01406	5.48339	5.76688	9.63045	5.18851	-0.486176
AGGAAA	1.87355	1.74519	4.7858	8.59586	-1.1324	0.788732
AGGAAC	-4.72148	-5.53146	-6.99387	-1.33763	-3.18961	0.346947
AGGAAG	8.06609	5.87944	-0.369749	3.74042	-6.48375	4.68836
AGGAAT	-2.46398	-2.29898	1.43902	5.35369	-6.18946	-1.24121
AGGACA	23.0158	16.5974	18.1703	11.2932	-1.86828	-1.60717
AGGACC	21.0258	17.8063	18.3124	8.64642	-2.34419	-0.272864
AGGACG	-22.0747	-23.191	-15.7815	-18.3675	-3.02058	-0.672154
AGGACT	16.5747	12.6722	13.0368	10.8273	-3.64086	0.369891
AGGAGA	25.9431	16.5746	20.941	10.912	-9.85245	-1.62919
AGGAGC	20.5687	11.7816	21.3957	9.02109	-6.10145	-1.89267
AGGAGG	10.4144	9.93571	11.6984	5.17577	-9.48925	-1.74179
AGGAGT	5.10546	1.83646	6.46601	2.49225	-8.24253	-1.61189
AGGATA	-7.09495	-0.717217	-0.83804	2.99727	-4.41475	-0.38994
AGGATC	1.80399	2.20247	2.34703	3.42741	-5.4578	1.0882
AGGATG	9.7707	2.76045	2.0146	4.7856	-7.24474	-1.3483
AGGATT	0.0318985	2.93905	6.13376	6.64246	-6.25268	-1.14804
AGGCAA	9.56303	8.51689	4.47924	9.04034	-3.12873	-0.00765459
AGGCAC	3.1903	1.03969	-2.66201	2.23476	-7.03653	2.18847
AGGCAG	12.0767	9.90378	1.51308	8.29648	-6.36627	0.313737
AGGCAT	3.71958	1.63892	1.04948	4.3437	-2.3616	0.237628
AGGCCA	27.5864	22.1706	25.9793	13.3196	1.1512	-2.26976
AGGCCC	10.8388	15.0748	15.2947	7.76274	-2.49745	-1.73276
AGGCCG	-19.0594	-16.2691	-14.3664	-17.9347	-2.69439	-0.245659
AGGCCT	20.5349	17.2987	16.0322	9.26073	-3.87503	-2.2763
AGGCGA	-15.5015	-11.979	-17.3516	-13.5109	-6.12283	4.03794
AGGCGC	-10.3251	-7.7738	-8.79617	-8.65981	-4.13683	4.63858
AGGCGG	-19.4734	-14.6523	-16.6901	-14.6708	-4.32335	2.96303
AGGCGT	-15.333	-16.5025	-14.9221	-12.4435	-6.25635	2.21162
AGGCTA	-1.0608	-1.10116	-7.28372	-0.531	-5.14793	-0.299987
AGGCTC	8.8463	8.71659	1.62649	2.58383	-3.66185	-2.22256
AGGCTG	18.0851	14.3261	3.89251	7.57839	-1.66314	-0.47854
AGGCTT	5.15173	4.06367	1.79897	4.80842	-5.20696	-0.384068
AGGGAA	0.838346	0.076335	-0.122815	3.20776	-8.72595	-2.2227
AGGGAC	4.71721	5.66511	-0.278172	0.784452	-5.55617	-2.19524
AGGGAG	4.19833	6.30551	-0.854491	2.42828	-7.47325	-1.54816
AGGGAT	-0.659275	0.573909	-2.7935	1.60651	-9.38449	-0.695823
AGGGCA	11.9497	12.0256	12.6472	6.36822	-4.15467	0.828393
AGGGCC	9.22244	11.5459	9.5581	4.25486	-0.768546	-1.57612
AGGGCG	-12.9147	-9.81514	-10.1723	-13.4254	-4.39018	4.35473
AGGGCT	11.6491	10.0169	7.97454	6.19598	-3.13282	0.245976
AGGGGA	-2.55623	1.0923	-4.23151	-0.241041	-5.47954	-3.68272
AGGGGC	-0.114662	4.5315	0.123556	0.724417	-5.13097	-0.910344
AGGGGG	-6.61123	0.258048	-5.39165	-4.26643	-6.00107	-5.56331
AGGGGT	-3.86745	-1.86209	-5.79778	-2.44929	-6.73416	-2.38934
AGGGTA	-7.27398	-6.80684	-6.89999	-1.87599	-2.25324	-0.372232
AGGGTC	-0.268023	3.17032	-3.31719	-0.75748	-3.92075	-2.30663
AGGGTG	2.0126	2.90074	-5.43546	0.064487	-3.04613	-2.2132
AGGGTT	-5.20968	-3.02469	-8.40715	-1.90102	-2.2698	-2.1071
AGGTAA	-2.71465	-2.47752	0.272079	3.88751	8.2057	1.53579
AGGTAC	0.962674	-2.66535	0.213005	2.60944	3.53898	-1.32969
AGGTAG	-8.97164	-7.31902	-9.21356	-0.488051	-1.15788	-1.25501
AGGTAT	-4.92845	-2.20014	-4.10319	2.35018	6.64575	-0.933338
AGGTCA	13.0385	9.5143	11.4956	5.07075	-2.42795	-0.976933
AGGTCC	3.75838	4.94903	1.24677	0.576218	-3.88128	-0.555161
AGGTCG	-9.94304	-10.7139	-10.6578	-9.34923	-2.88066	-0.518686
AGGTCT	7.9211	7.94108	2.76516	3.75516	-2.85509	2.32693
AGGTGA	18.1373	14.366	14.2832	10.9675	7.55581	0.72601
AGGTGC	15.3582	12.8964	13.9034	6.51822	6.20637	0.794788
AGGTGG	22.1667	16.1063	19.8403	11.3743	3.80054	0.0281351
AGGTGT	9.64211	5.69683	5.80204	3.87789	7.71858	-2.13499
AGGTTA	-3.13208	-0.64877	-0.965576	2.04607	-3.54741	-0.61926
AGGTTC	3.79494	0.33882	1.13678	4.90752	0.150966	1.58189
AGGTTG	-0.822597	-0.108653	-4.46559	1.60737	-3.18538	0.930224
AGGTTT	3.89285	4.56652	4.79321	8.62401	3.15794	-0.946788
AGTAAA	-2.93116	2.33268	6.39959	9.04378	3.56978	-1.21355
AGTAAC	-1.20824	2.03128	2.36805	4.43694	0.418066	2.83585
AGTAAG	-0.907753	2.36965	2.13321	2.40228	-0.548905	-1.31938
AGTAAT	-6.93578	-2.12402	3.79354	5.25827	4.28042	-2.03178
AGTACA	8.13205	4.08172	11.245	3.82887	1.11924	0.235956
AGTACC	12.5017	6.30015	11.3809	4.14517	-0.372277	-0.804954
AGTACG	-17.9951	-21.7112	-13.4439	-17.9709	0.189918	1.82822
AGTACT	3.81317	1.20821	6.02665	1.39525	-1.28221	-1.41997
AGTAGA	-6.42767	-2.06028	-2.01969	5.96942	1.10562	-0.233794
AGTAGC	-5.29496	-2.7311	-1.05315	4.54445	-1.05903	-1.14356
AGTAGG	-2.6572	-3.03445	-0.00268256	3.13048	-1.40968	-0.873789
AGTAGT	-4.00911	-1.17077	-0.231849	3.57795	3.05913	-1.26989
AGTATA	-10.4414	-5.38171	-6.71967	-0.546243	1.81943	-1.08532
AGTATC	-10.1169	-4.3644	-5.06125	-0.960683	-2.29468	0.812591
AGTATG	0.976083	-3.63454	-4.51567	-0.308674	-0.704043	-0.741772
AGTATT	-6.77954	0.679242	1.20622	4.80387	-0.000814325	-0.999766
AGTCAA	-0.289794	2.83856	-0.24962	2.67098	0.737914	-2.59201
AGTCAC	1.86938	2.39345	-2.14675	1.10136	-1.7699	-1.2041
AGTCAG	5.47852	3.01077	-0.959895	5.21904	-2.33184	0.116731
AGTCAT	-1.70783	-1.31261	-1.48546	1.20963	2.83945	-2.7341
AGTCCA	10.4174	6.96772	10.6337	4.71288	0.611976	-1.35048
AGTCCC	3.18948	2.57067	0.542721	-3.58821	-4.13732	-1.45184
AGTCCG	-13.9206	-17.4407	-15.0958	-16.4487	-3.41917	-1.8587
AGTCCT	8.63304	5.13939	5.18665	4.40606	-3.85666	-1.53228
AGTCGA	-13.5685	-18.358	-12.4689	-12.5356	-2.35644	-1.87662
AGTCGC	-9.71918	-8.1163	-10.9124	-11.0994	-3.1315	-1.73192
AGTCGG	-15.637	-13.368	-12.517	-15.2259	-1.28244	-0.207174
AGTCGT	-11.6468	-13.326	-9.97706	-10.5243	-2.38978	-3.93524
AGTCTA	-5.7357	-3.55725	-7.58605	-2.85629	-4.84992	-0.636885
AGTCTC	4.70516	5.49679	-3.89716	0.980595	-0.154401	0.225096
AGTCTG	7.16245	5.20532	-0.841728	0.80835	-3.40579	2.08246
AGTCTT	-0.198802	2.56479	0.704671	3.54955	1.81702	-0.969155
AGTGAA	6.07266	5.56845	7.86789	11.1187	9.45408	2.98602
AGTGAC	16.7487	7.76759	5.31639	7.18733	0.982987	-0.361245
AGTGAG	10.1677	3.62136	2.31421	4.18884	-1.01673	-2.29079
AGTGAT	2.87575	2.7095	6.72335	8.9254	7.69568	0.417591
AGTGCA	5.39628	-0.0845493	2.72783	1.58624	2.45315	-0.925348
AGTGCC	15.5562	9.56392	11.3055	8.1331	0.684346	0.826806
AGTGCG	-16.9812	-21.2906	-17.0375	-14.2787	-0.950107	1.38009
AGTGCT	9.16177	5.3157	4.89593	4.31597	4.12709	4.74858
AGTGGA	5.63813	1.45188	2.18925	4.19215	-0.587408	1.03907
AGTGGC	8.39852	5.82514	2.5648	2.99652	-1.5412	0.218596
AGTGGG	6.45653	2.28496	1.55277	2.10815	-4.37989	0.539752
AGTGGT	2.2329	1.40578	-0.431027	3.98621	1.98811	3.895
AGTGTA	-7.77847	-7.29457	-6.8382	-1.22342	-0.505881	-0.476908
AGTGTC	5.64516	1.88928	-4.63262	-1.92974	-0.558465	-1.03539
AGTGTG	16.011	5.19798	0.0658095	3.04146	0.644941	-1.34601
AGTGTT	-0.0212587	-3.04447	-2.40664	3.26204	4.09796	-0.786104
AGTTAA	-2.80498	1.80567	1.97021	5.23306	-6.39736	-0.890366
AGTTAC	-1.82602	-0.533707	-0.462047	1.59018	-3.93282	-2.76066
AGTTAG	-3.39433	-1.11234	-2.10535	0.224073	-6.06003	-3.59198
AGTTAT	-9.17385	-2.80118	-2.21031	2.90316	1.44048	-2.07768
AGTTCA	13.7899	8.43726	13.3024	8.14412	3.31875	3.30521
AGTTCC	11.8382	5.69119	9.93598	3.04904	1.10562	3.24775
AGTTCG	-13.5836	-18.4856	-13.0661	-12.834	-3.49465	1.13093
AGTTCT	12.3444	8.54482	10.8737	6.47026	0.110653	2.97776
AGTTGA	-3.80223	-2.60236	-1.59847	1.96568	-0.506137	0.728024
AGTTGC	-5.85195	-4.49686	-3.86922	-0.712013	-0.0877907	-1.68854
AGTTGG	-4.70949	-3.94254	-3.72119	2.39562	0.969568	-6.54397
AGTTGT	-3.55559	-2.3936	-1.01575	4.32634	3.64853	-2.36331
AGTTTA	-0.847315	3.69938	1.97128	6.25283	0.36665	-0.771179
AGTTTC	-3.30894	0.269011	-2.16152	0.769677	3.89985	-0.829627
AGTTTG	16.5713	9.47688	6.81183	9.11385	4.23246	-0.340029
AGTTTT	-3.49906	1.10052	4.59366	6.28287	4.21735	1.59151
ATAAAA	-0.747331	7.29815	8.5502	11.6951	3.92815	-1.77716
ATAAAC	-4.78219	0.820269	1.42421	4.61309	1.70668	0.150113
ATAAAG	4.03156	8.33316	8.02539	9.34541	6.21929	1.79424
ATAAAT	-3.73828	3.12052	6.15438	6.99511	4.83248	0.753721
ATAACA	0.630682	4.17299	4.02341	6.31899	1.34208	2.10089
ATAACC	0.0945394	1.28794	0.729877	1.78623	-1.6405	3.78286
ATAACG	-13.7159	-16.0466	-15.6054	-11.7889	-0.520827	4.07494
ATAACT	3.99337	6.89811	3.53432	7.09397	-0.649954	1.52376
ATAAGA	1.12919	3.48498	2.57411	2.73012	0.982768	-2.38463
ATAAGC	-5.36124	-0.520094	-3.39085	-3.45392	-1.22005	-3.61883
ATAAGG	-6.89542	-1.03724	-4.80273	0.390393	-5.41768	-3.30774
ATAAGT	-4.25544	0.506903	-1.48	0.959044	-1.84597	-2.95301
ATAATA	-4.55427	3.10646	4.04751	5.4198	7.21895	-3.57653
ATAATC	-5.78135	-0.344987	1.36605	2.01592	-1.59941	-2.20409
ATAATG	-2.32489	1.99384	3.80954	5.5048	5.92598	-5.17987
ATAATT	-1.71793	2.15595	5.31256	6.72175	-0.468987	-3.42197
ATACAA	-3.6831	0.161865	0.101565	5.20901	7.60408	-1.45
ATACAC	-7.69839	-3.94815	-6.08263	-0.529148	1.13704	-1.02896
ATACAG	-4.27359	-1.43697	0.569782	5.01845	0.937856	-2.30008
ATACAT	-7.03229	-2.30456	-3.68357	0.26865	1.95055	-1.22667
ATACCA	-2.706	1.73168	0.732121	5.88395	4.43605	3.90032
ATACCC	-6.80559	-4.07102	-6.6813	-3.05152	-0.231767	0.383349
ATACCG	-12.122	-13.4326	-10.9899	-8.86098	1.28629	7.00253
ATACCT	-2.21096	0.949035	-0.573636	5.78822	-0.904347	0.283808
ATACGA	-15.8595	-18.2693	-17.3858	-12.1626	0.546331	-2.77205
ATACGC	-12.7996	-17.5727	-13.7031	-10.7899	-2.22729	0.832165
ATACGG	-15.3812	-18.2641	-16.977	-11.0291	-2.62657	-1.6169
ATACGT	-13.9204	-15.4103	-13.9159	-8.21193	-0.00379902	-2.95314
ATACTA	-8.20915	-1.76366	-3.19192	1.06223	-1.37658	-0.467824
ATACTC	-6.68024	-2.74503	-2.16544	-0.242282	0.122327	-1.43106
ATACTG	-7.7872	-2.06861	-3.09251	3.78765	-0.0403444	-2.24748
ATACTT	-5.09891	-1.298	1.25834	4.27524	2.30642	-1.96275
ATAGAA	3.24696	3.82465	8.18505	9.69128	11.4704	-3.21047
ATAGAC	1.79551	3.59713	1.13989	3.66932	1.96338	-2.15114
ATAGAG	0.71965	1.91592	0.174123	3.64644	5.82483	-3.99713
ATAGAT	-0.273741	1.92207	6.45828	6.6295	7.27618	-3.80027
ATAGCA	-1.93315	1.83091	4.77804	6.82792	4.36059	-0.92621
ATAGCC	-1.56684	1.46775	-2.03585	0.451261	2.44466	-1.11852
ATAGCG	-12.388	-12.1306	-12.4324	-10.1993	-0.591874	0.204675
ATAGCT	1.05429	1.66841	4.00473	6.46824	0.346431	-1.91332
ATAGGA	1.09075	1.78037	4.80509	5.68102	-4.76237	-1.65784
ATAGGC	-2.40196	-1.83735	-2.02957	-0.919195	-5.49275	-2.14101
ATAGGG	-4.60407	-2.80909	-4.13035	-0.304323	-4.24081	-1.74738
ATAGGT	-0.763068	-0.332745	2.4413	3.12025	-2.58106	-1.94112
ATAGTA	-7.64239	-2.55571	-0.24352	1.88884	3.37543	-0.988319
ATAGTC	-7.39113	-4.6612	-0.777539	-0.128587	0.491559	-1.80343
ATAGTG	-6.75894	-0.334157	-0.289714	3.11619	6.68647	-0.90609
ATAGTT	-2.49089	1.54538	3.78364	4.0636	4.63077	-1.81207
ATATAA	-7.83605	0.425063	1.19158	1.26587	3.38828	-1.09009
ATATAC	-8.61594	-2.64976	-3.76663	1.63199	4.28361	-1.06534
ATATAG	-8.87557	-2.29059	-2.1341	1.1659	5.71008	-2.78298
ATATAT	-8.27997	-2.30308	1.02087	3.44259	2.61403	-1.2369
ATATCA	-11.6527	-3.60093	-5.17668	1.89843	-0.117603	1.34615
ATATCC	-10.341	-4.68031	-8.2931	-1.35823	-2.80859	-1.7931
ATATCG	-17.2781	-16.5584	-17.7814	-12.1217	-2.61083	3.59024
ATATCT	-7.20677	-2.82291	-2.8619	-0.991077	-1.23945	2.77685
ATATGA	-10.2026	-4.5043	-2.99855	2.39014	2.55539	-0.692273
ATATGC	-8.11273	-4.378	-2.8274	1.51098	3.66527	3.08457
ATATGG	-10.7241	-5.93602	-4.28489	-0.748239	4.59431	2.00805
ATATGT	-10.4883	-6.03327	-3.11041	1.61637	1.6875	0.534588
ATATTA	-8.93896	1.17167	2.14524	5.25611	-4.20264	-1.40219
ATATTC	-6.56832	-0.821487	1.28212	3.25719	4.73266	3.3077
ATATTG	-11.062	-1.72159	-1.21783	5.02612	3.64914	-1.3091
ATATTT	-0.0581711	6.8172	8.12883	10.8815	4.44875	-1.99991
ATCAAA	0.0632414	6.68358	6.26893	5.95482	3.94452	3.29784
ATCAAC	11.5026	8.67488	9.64041	5.21781	3.50036	5.11826
ATCAAG	16.5772	14.9797	16.9317	6.63953	11.1698	-4.42589
ATCAAT	-3.22073	-1.02318	-3.95515	-1.72171	-0.545922	-4.02233
ATCACA	6.6177	8.41471	6.25882	6.59382	-0.620508	-1.14416
ATCACC	14.183	9.3313	13.9494	8.29926	0.0348162	5.13746
ATCACG	-17.4815	-16.302	-14.8532	-15.0391	-2.70325	-0.612054
ATCACT	-0.165224	3.28974	-0.11431	3.79681	0.128617	-0.569876
ATCAGA	1.96003	6.43672	8.83114	10.6225	1.54779	-0.264763
ATCAGC	13.3335	10.517	11.8385	9.07143	-2.85805	7.79867
ATCAGG	-0.584782	4.58274	0.73322	4.47384	-5.86833	9.57533
ATCAGT	0.429803	1.63046	1.85134	5.78782	-1.97876	2.02327
ATCATA	-4.27804	0.215941	0.656325	3.60056	2.43028	-1.84438
ATCATC	14.2465	8.35543	14.4908	4.15182	4.2395	4.32496
ATCATG	10.0929	6.77816	9.65081	3.30133	0.998945	0.945387
ATCATT	-3.29868	-0.571918	-1.00949	1.15716	0.509013	-2.22481
ATCCAA	-0.443676	0.736234	3.14503	2.40872	6.70572	-4.01431
ATCCAC	6.27158	1.17283	7.17461	1.65144	-1.91175	-0.49088
ATCCAG	20.3961	13.4211	20.8685	11.2559	2.42727	-0.262399
ATCCAT	-4.49319	-3.88568	0.845313	1.0815	4.56804	-2.87872
ATCCCA	2.18084	5.30646	1.94981	4.90397	-5.56156	-1.45434
ATCCCC	-1.65166	-1.07606	2.39171	-1.67885	-4.78144	-1.89428
ATCCCG	-19.2114	-16.571	-17.0006	-16.2406	-5.26613	2.18028
ATCCCT	-4.83667	-2.956	-4.18492	-1.7733	-5.70913	-2.7076
ATCCGA	-11.2758	-13.0919	-12.1675	-13.562	-4.39351	1.258
ATCCGC	1.01103	-1.28623	3.84663	-4.18982	-3.80347	5.78397
ATCCGG	-1.54753	-6.06751	-1.18053	-7.20524	-4.82748	4.47192
ATCCGT	-11.79	-14.9141	-14.8009	-8.96231	-3.94877	1.75719
ATCCTA	-12.2047	-6.50774	-8.73898	-0.090236	-4.70375	-1.09294
ATCCTC	5.78264	4.88749	9.92836	4.70404	-1.83243	3.06012
ATCCTG	15.617	13.9007	19.1494	9.51142	2.01853	4.59347
ATCCTT	-2.52116	0.327272	1.71656	3.1744	1.16116	-0.636207
ATCGAA	-18.0665	-21.7723	-19.7111	-18.1652	-5.35773	2.84367
ATCGAC	-16.4158	-13.7008	-12.2795	-16.8785	-4.25093	3.44469
ATCGAG	-16.5242	-16.381	-12.1112	-17.6515	-5.24348	-2.43963
ATCGAT	-18.3339	-21.236	-20.6636	-17.949	-4.12258	-1.965
ATCGCA	-14.9304	-13.9065	-15.4503	-9.81582	-4.88375	1.15419
ATCGCC	-11.5479	-11.502	-8.37957	-12.4215	-2.42554	5.17755
ATCGCG	-14.8299	-12.8039	-14.4735	-12.6698	-4.1542	1.24224
ATCGCT	-12.3086	-14.3737	-17.1233	-12.427	-3.39285	1.41668
ATCGGA	-11.3878	-17.216	-13.9745	-14.6286	-6.77898	-1.61069
ATCGGC	-12.7941	-12.8648	-10.2567	-13.1561	-3.42954	2.03859
ATCGGG	-14.218	-11.4648	-13.2498	-12.1147	-5.55657	-3.89584
ATCGGT	-13.391	-15.8456	-14.8961	-11.5692	0.414041	3.06005
ATCGTA	-11.7585	-12.9554	-10.3232	-7.92938	-1.11698	-1.38804
ATCGTC	-15.1641	-13.8273	-10.412	-11.9782	-2.0872	2.22306
ATCGTG	-13.3291	-13.2736	-5.03866	-12.208	2.35426	0.796158
ATCGTT	-13.7003	-14.1431	-11.9874	-9.18378	-3.01194	1.64007
ATCTAA	-7.77717	-2.48762	-1.9663	1.33333	-4.29622	-2.467
ATCTAC	10.114	6.01748	9.71261	2.75728	-0.270316	-1.77021
ATCTAG	-7.86173	-1.90346	-4.62841	0.517983	-3.21499	-2.81351
ATCTAT	-4.44129	-3.01325	-4.6021	-0.737397	-5.03753	-2.16338
ATCTCA	1.34033	5.24171	2.40982	5.64237	0.603331	-1.86446
ATCTCC	7.43396	7.04174	7.44508	1.97461	1.98588	1.64883
ATCTCG	-14.6993	-15.7201	-11.6827	-12.2131	-1.4201	-0.847312
ATCTCT	0.938429	5.35972	-0.16418	3.09547	-2.83103	2.39253
ATCTGA	-3.68578	1.20151	2.62325	3.80759	-1.52992	2.7408
ATCTGC	6.10093	4.62949	4.14646	1.46089	0.428674	7.84037
ATCTGG	3.42363	5.08439	2.53312	2.3728	-3.04944	11.4779
ATCTGT	0.659419	-0.203415	-0.751081	2.31362	1.78075	3.43266
ATCTTA	-5.08627	1.52986	-0.111454	0.831308	-1.8832	-2.01965
ATCTTC	14.1177	11.2061	13.1652	7.96178	5.12422	3.34572
ATCTTG	-0.144258	4.00124	1.47671	3.65553	7.5295	-3.49068
ATCTTT	-1.83193	4.10296	4.05429	5.75138	5.63917	-2.12894
ATGAAA	1.3399	5.32955	9.07888	14.1065	12.3615	3.3515
ATGAAC	1.77449	-1.73297	4.37549	2.32624	3.56981	2.41333
ATGAAG	24.8402	11.9882	15.6866	13.6456	6.95943	2.52748
ATGAAT	-8.52883	-3.09626	1.97537	6.56444	3.67574	-2.64913
ATGACA	18.962	10.7715	9.91065	10.2977	-2.00867	-2.24333
ATGACC	16.585	10.1991	10.9481	5.9363	-0.111873	3.78449
ATGACG	-24.577	-33.4048	-30.0989	-23.4591	-5.84494	0.715704
ATGACT	9.37738	7.04309	5.27046	6.61239	0.214843	-3.33187
ATGAGA	14.4944	3.08438	3.68773	4.66701	-1.82434	-3.70888
ATGAGC	10.1475	2.17471	0.392105	-0.293872	-2.69554	2.57783
ATGAGG	0.719634	-6.60917	-6.63325	0.619223	-10.8867	-4.74274
ATGAGT	0.817519	-4.52139	-6.57452	0.674499	-1.33986	-0.487914
ATGATA	-4.03016	0.48229	3.91798	6.38145	4.69429	-4.65471
ATGATC	-2.02213	-2.35526	2.62197	-0.300755	-0.828039	0.925844
ATGATG	8.25295	-0.157536	10.6768	8.85083	3.34659	-1.82258
ATGATT	-6.2209	-1.97324	3.41201	5.35881	5.13452	-0.451306
ATGCAA	-2.74455	0.0741927	2.74881	5.68081	5.74265	-4.57359
ATGCAC	3.04659	-1.41328	2.79258	-0.165354	-1.99193	-0.193891
ATGCAG	14.5544	5.48106	11.0318	10.2282	-2.35212	3.15526
ATGCAT	-5.89352	-4.75584	-1.06728	1.05121	6.0159	-1.05739
ATGCCA	18.6659	10.8665	16.2174	12.8629	4.05864	0.540374
ATGCCC	7.60261	7.67111	6.11593	2.64533	-2.07553	-1.50299
ATGCCG	-22.6435	-27.943	-24.0793	-19.354	-5.6246	7.01184
ATGCCT	10.2951	4.78623	6.20433	9.05271	-0.527214	0.59497
ATGCGA	-16.2062	-17.8047	-17.9373	-11.5903	-2.5746	-2.9264
ATGCGC	-4.32867	-8.53646	-9.19566	-9.34582	-2.69425	3.48395
ATGCGG	-15.6257	-20.8693	-17.4018	-15.4536	-4.57089	-1.29755
ATGCGT	-12.5214	-16.9351	-15.2445	-9.8378	-0.571246	3.94014
ATGCTA	-10.0712	-6.68554	-5.94715	-1.86452	1.31263	-4.52614
ATGCTC	2.23423	-0.618566	3.18514	-0.43076	3.03002	-2.44958
ATGCTG	17.8618	6.07894	13.9851	10.4858	2.68066	11.2378
ATGCTT	-0.340396	0.0214793	4.11395	6.77364	6.67462	-2.26724
ATGGAA	-5.15434	-2.26901	3.92594	7.2548	5.37019	3.02729
ATGGAC	4.08175	-0.939117	3.43142	1.47847	-1.20087	-2.56174
ATGGAG	12.7651	2.79846	7.93446	6.62019	-3.86901	-5.10138
ATGGAT	-2.26476	-1.35625	2.80544	5.39538	3.09027	-1.55954
ATGGCA	7.60955	1.89533	6.28819	8.36772	1.13992	-0.761926
ATGGCC	9.77251	5.06444	6.83482	1.96721	1.73611	-4.15668
ATGGCG	-14.0757	-20.766	-21.7088	-14.6845	-8.81728	6.7029
ATGGCT	12.7364	6.99097	1.22142	5.05458	0.792351	0.964942
ATGGGA	-0.503523	-4.39618	-1.59974	1.073	0.203144	-5.91227
ATGGGC	3.58212	-0.507779	0.587608	-2.95869	-0.352623	2.54904
ATGGGG	-4.94291	-3.41705	-6.79998	-3.50931	-0.384822	-5.19552
ATGGGT	-7.57377	-9.38822	-7.69112	-3.22551	5.81739	-2.43596
ATGGTA	-15.0929	-11.7886	-8.47623	-1.37016	6.26633	-3.63601
ATGGTC	-1.68205	-3.1521	-0.227374	-1.55855	5.59345	-0.275111
ATGGTG	10.9496	2.33026	8.50276	7.38402	8.96034	3.32711
ATGGTT	-10.8145	-6.70808	-2.72035	4.44362	6.71468	-0.961695
ATGTAA	-7.78731	-2.93745	0.100129	5.39651	0.749547	-2.10834
ATGTAC	-1.09449	-2.4739	0.506609	0.29784	0.417228	-1.56271
ATGTAG	-6.90186	-5.0692	-3.37656	1.44068	-1.23119	-2.1655
ATGTAT	-11.3869	-8.131	-6.3794	1.37998	-0.284879	-2.0764
ATGTCA	6.64079	5.13584	2.34994	6.00447	2.61382	-1.39067
ATGTCC	0.151197	-0.493192	-1.80146	-2.48649	-1.4709	0.0338961
ATGTCG	-18.2678	-19.4558	-16.2593	-13.6342	-4.11475	2.53307
ATGTCT	3.80232	3.53498	-1.10838	2.79538	2.99107	-0.509238
ATGTGA	5.96446	1.0728	3.46848	5.55032	1.59417	0.171565
ATGTGC	-0.0901675	-1.91024	-3.84194	-1.59875	-0.688363	0.50937
ATGTGG	7.33379	2.09386	-2.96639	4.18403	4.31526	0.832757
ATGTGT	-0.583312	-2.47933	-5.50387	-1.02334	0.234049	-0.511055
ATGTTA	-7.81977	-2.10587	1.27185	4.53629	-1.73337	-2.70242
ATGTTC	-0.0220611	-1.89689	0.835468	1.36403	2.19666	0.564426
ATGTTG	-4.70389	-2.40394	0.952214	3.60413	3.52802	-3.71756
ATGTTT	-2.81824	0.215479	3.39442	7.09191	8.00452	-0.309358
ATTAAA	-0.693593	6.0407	7.23016	9.65863	-9.59532	-0.118773
ATTAAC	-2.85137	-0.792129	-0.117948	3.14839	-4.82069	-0.337902
ATTAAG	-4.42995	1.07236	-1.25422	2.72133	-7.92408	-3.18153
ATTAAT	-3.3881	1.10345	5.42285	7.04603	-5.22384	-3.50537
ATTACA	-2.73999	1.22541	4.15214	7.44392	0.349708	-1.63515
ATTACC	-1.25612	0.387539	2.50494	3.06892	-3.62983	0.209638
ATTACG	-15.6323	-16.5928	-14.8377	-11.8496	-3.24628	1.55628
ATTACT	-3.30977	2.79407	3.67309	6.99484	-1.57356	-2.50872
ATTAGA	-6.62226	-0.184853	2.96538	6.53663	2.43881	-4.2914
ATTAGC	-2.96956	-0.495653	1.52169	2.90014	0.910512	-4.23521
ATTAGG	-4.27955	-1.68385	0.67621	2.2224	-3.26944	-3.37571
ATTAGT	-4.04904	-0.840502	2.83207	3.15401	2.39576	-2.80095
ATTATA	-10.0438	1.16419	1.4276	3.21319	1.14066	-3.53577
ATTATC	-11.1002	-3.32211	-3.97938	0.870986	-0.707723	1.22565
ATTATG	-6.8044	-1.27509	2.77206	6.36999	-1.88458	-1.02346
ATTATT	-7.87731	1.44109	4.87998	8.3396	3.22127	-0.89596
ATTCAA	-6.53561	2.02385	0.0480754	3.89616	12.8844	-5.48836
ATTCAC	-7.05897	-3.00544	-2.93799	0.634711	-2.87242	-0.720332
ATTCAG	-2.6656	1.15319	4.33536	9.32345	-1.87473	6.46745
ATTCAT	-8.47307	-2.74889	1.1878	3.28882	3.27243	-1.03155
ATTCCA	4.32077	5.43288	10.1413	8.76671	5.27463	-2.7292
ATTCCC	-6.8476	-5.64325	-5.98895	-1.81218	-4.8109	-2.32975
ATTCCG	-12.2527	-15.4161	-16.3137	-12.1225	-5.51085	3.43038
ATTCCT	-0.340642	3.79663	5.09154	9.44696	-0.804386	-1.04588
ATTCGA	-13.0554	-15.6187	-12.3392	-6.83379	-4.84151	-5.25856
ATTCGC	-10.2797	-10.9105	-11.1807	-7.95278	-6.20364	3.69125
ATTCGG	-14.9972	-11.8113	-15.0273	-13.3268	-6.98871	-4.79262
ATTCGT	-12.4329	-14.1233	-9.50802	-5.0913	-1.96068	2.27513
ATTCTA	-8.46359	-4.46212	-4.45979	0.176021	-5.45911	-3.43381
ATTCTC	-1.05014	-1.39764	1.39202	3.70743	0.647246	-0.109676
ATTCTG	-0.278886	1.70823	2.26851	4.93542	-1.23721	6.78065
ATTCTT	-2.60489	0.312781	6.54461	7.97036	6.4918	-2.5822
ATTGAA	-3.97149	-2.00951	1.55102	6.48641	12.8696	2.40703
ATTGAC	-4.22566	-4.26952	-9.41965	0.702927	-0.365327	-2.76808
ATTGAG	-5.48197	-6.97496	-11.7994	-2.24813	-3.57676	-2.9784
ATTGAT	-2.66167	-0.798833	1.23236	5.54233	8.86788	-1.45603
ATTGCA	-6.40087	-5.96243	-3.03024	3.12821	4.49529	-2.26497
ATTGCC	-2.5106	-2.59337	-5.50304	1.08746	4.73128	5.04082
ATTGCG	-17.6205	-18.3458	-18.4895	-13.6474	-3.75856	0.447409
ATTGCT	0.283548	0.141527	2.47722	7.92995	4.66806	-0.665828
ATTGGA	-9.37065	-3.57408	-3.04896	2.41618	3.20474	-8.4596
ATTGGC	-5.97623	-4.62517	-5.74253	-1.16665	1.68626	-5.88792
ATTGGG	-12.3245	-10.4012	-11.1165	-4.52979	1.35996	-8.84197
ATTGGT	-9.11219	-5.24909	-2.59936	1.03679	10.4515	-3.83618
ATTGTA	-11.9583	-6.47815	-8.78743	-0.171103	0.531815	-2.6382
ATTGTC	-7.24863	-4.21957	-6.5664	-0.67973	-1.03978	0.674669
ATTGTG	-3.09568	-4.03623	-8.5944	0.185113	-0.32411	-1.04196
ATTGTT	-6.58792	-4.88605	-1.53972	4.16705	5.47926	0.0334154
ATTTAA	0.184987	7.76195	11.4363	10.0318	-8.4603	-1.64232
ATTTAC	-5.24358	-0.448817	3.20311	3.50385	4.57376	-1.66114
ATTTAG	-3.82183	2.54251	6.41667	7.2232	2.35507	-4.72021
ATTTAT	-2.65225	3.91447	8.37072	10.4498	2.7951	-1.01223
ATTTCA	-3.42888	4.88403	7.80822	9.82997	6.06671	-2.44468
ATTTCC	-4.84895	-0.776763	0.084392	0.651403	2.32792	1.96248
ATTTCG	-16.0264	-15.5292	-15.1624	-10.7137	-4.36016	-3.09224
ATTTCT	0.246317	5.6117	7.48661	8.94631	2.99933	-1.95317
ATTTGA	0.386997	5.01506	9.53341	10.073	14.0022	-5.48581
ATTTGC	-2.74555	1.07727	5.89844	6.81837	8.69392	-0.659611
ATTTGG	-2.39825	3.84501	7.36505	10.3265	11.6946	-7.9375
ATTTGT	-4.78941	2.07311	2.01045	6.41086	6.41986	-3.26993
ATTTTA	0.902829	8.37856	11.3782	12.2609	-0.968361	-3.46799
ATTTTC	-3.45207	0.988878	3.84369	7.08882	2.26708	1.11739
ATTTTG	4.75606	9.57934	14.0908	14.6826	14.3418	-1.16039
ATTTTT	-6.48763	2.55136	6.62917	9.90838	5.5388	0.0949886
CAAAAA	-2.34925	5.60321	8.44938	7.86513	-2.96074	1.14116
CAAAAC	-1.88911	2.90574	4.20992	5.31868	2.32343	2.63299
CAAAAG	-4.07694	1.24917	3.1496	5.68541	5.52113	-1.125
CAAAAT	2.37297	7.55242	10.7398	10.1245	3.51561	1.0336
CAAACA	1.47258	5.84593	7.61664	4.93983	4.01575	-0.376425
CAAACC	2.72743	5.23131	4.10658	2.17971	1.11181	0.36641
CAAACG	-8.5699	-9.85308	-9.77981	-10.7549	-2.94584	-0.495796
CAAACT	3.72674	4.15983	6.43061	8.12996	5.70213	3.00607
CAAAGA	21.756	17.9381	19.0743	14.3707	12.5758	4.27306
CAAAGC	13.5861	10.1468	8.09145	9.39093	2.34129	5.43957
CAAAGG	15.5583	11.8747	9.83645	9.30522	3.64842	4.27964
CAAAGT	8.70208	7.64094	8.41762	8.3066	5.69252	1.80585
CAAATA	0.281183	5.74321	8.41667	9.44748	7.16183	-1.61409
CAAATC	-3.10339	2.17209	3.50195	2.86546	3.75895	-0.219439
CAAATG	-2.19941	2.44251	5.66562	7.58932	8.50744	-3.31854
CAAATT	-8.10909	2.41574	1.91185	6.62484	2.40325	-0.424911
CAACAA	20.5752	18.1757	22.1093	14.2174	10.5115	2.37235
CAACAC	15.7648	10.6604	15.011	8.59524	3.91297	0.723628
CAACAG	7.83282	8.68606	10.6561	7.67283	-3.73263	-0.850858
CAACAT	22.5204	17.5355	22.3282	14.6261	4.72236	0.974004
CAACCA	20.8578	16.1594	20.6536	12.5324	5.95294	2.07132
CAACCC	14.0631	9.97099	11.5398	5.87994	-0.00320702	0.355954
CAACCG	10.2657	1.84234	8.41623	-1.54932	-2.54047	3.13061
CAACCT	26.3518	17.722	22.0761	12.7556	1.31951	4.07948
CAACGA	-16.6801	-19.598	-11.1911	-16.4154	-0.202755	-0.211203
CAACGC	-13.645	-14.8374	-10.9695	-12.4147	-0.156112	0.371732
CAACGG	-15.3144	-18.3054	-11.4295	-15.9135	-1.66119	-0.420181
CAACGT	-11.5637	-13.4941	-6.06183	-6.92715	3.46309	1.878
CAACTA	9.38582	7.14616	11.874	8.49752	-2.30447	-0.31524
CAACTC	10.96	8.501	9.6521	5.60113	0.954256	-0.238298
CAACTG	11.8626	9.32948	8.45452	5.1869	-0.273976	4.67213
CAACTT	13.0249	15.1292	13.6038	10.0757	4.90641	0.582241
CAAGAA	27.9371	23.7497	28.3261	16.1079	28.7767	-3.77245
CAAGAC	17.4447	12.4753	13.4723	4.96872	10.0778	-5.25536
CAAGAG	10.5902	10.5073	7.89125	4.16929	13.0113	-5.18564
CAAGAT	23.5101	19.203	20.328	11.7172	17.3806	-5.21045
CAAGCA	19.8153	13.5818	17.5996	9.62994	8.83266	-3.52079
CAAGCC	16.8523	11.4332	11.3273	4.45677	2.43367	-0.843072
CAAGCG	5.85445	0.401925	6.16382	-4.27259	-2.58023	-2.78998
CAAGCT	24.4878	17.245	21.5183	9.78854	7.38929	-0.839381
CAAGGA	29.7187	22.6326	28.7908	14.9577	2.83747	-3.53712
CAAGGC	20.3605	15.7207	14.3374	8.46591	3.07547	-3.34237
CAAGGG	11.0471	11.4251	9.96584	4.65675	2.1247	-4.35485
CAAGGT	19.7798	14.384	15.2208	8.60329	11.8505	-2.39873
CAAGTA	9.54581	8.09511	13.4306	6.96631	5.30098	-2.63258
CAAGTC	17.1034	10.051	11.5752	5.21793	4.77003	-1.23818
CAAGTG	19.2325	10.9958	14.2954	7.67114	7.55477	-2.6359
CAAGTT	14.0309	10.5604	12.2597	8.47016	7.76469	-2.42991
CAATAA	4.59215	7.72956	7.39389	6.86379	2.30297	0.480311
CAATAC	-12.5219	-5.26309	-8.22497	-2.33937	1.19867	-1.50675
CAATAG	-1.61658	0.836922	0.944334	3.71333	3.1021	-1.69481
CAATAT	-11.8217	-0.459481	-7.94805	0.186266	0.452459	1.03076
CAATCA	-1.54117	2.35007	1.54316	2.77532	0.802998	-0.421781
CAATCC	-8.98015	-5.50446	-7.3554	-2.1968	-1.83818	-2.46093
CAATCG	-8.62294	-9.29713	-8.68023	-6.60648	-3.24755	-3.09296
CAATCT	-7.85117	-1.95885	-5.07757	-2.47665	0.22307	-0.078723
CAATGA	14.4969	7.28662	7.86426	7.32141	4.29915	-3.72679
CAATGC	5.09027	-1.27026	0.168134	3.54821	0.795147	-1.21586
CAATGG	5.6838	1.37843	-1.74372	4.06653	5.89305	-6.49126
CAATGT	1.02367	0.152855	-5.90109	0.316069	3.82028	-2.97314
CAATTA	-4.03202	1.58236	2.02559	4.88557	0.455268	-4.41655
CAATTC	-8.2326	-2.75785	-1.97799	1.93163	2.63788	-6.18624
CAATTG	-11.3369	-6.30252	-4.46593	-1.35333	9.96553	-4.81975
CAATTT	-11.1173	-0.185335	-3.40161	-0.308845	1.30935	-5.09329
CACAAA	6.65142	8.18813	8.82033	9.16791	1.66269	-0.19028
CACAAC	7.83716	5.73872	8.13529	5.46642	2.33787	-0.190557
CACAAG	15.8248	13.4873	11.9188	6.97097	5.72351	-2.89589
CACAAT	-1.67965	0.615098	-1.33909	2.77058	-1.03428	-3.54305
CACACA	12.2068	9.98511	3.21475	7.28404	1.06503	-1.16393
CACACC	10.6703	11.0211	3.91391	5.37601	-1.1153	-0.930398
CACACG	-10.4616	-13.093	-8.80209	-9.46388	-3.33536	-0.81152
CACACT	6.01325	3.63675	-2.33905	3.34951	-1.62477	-2.2738
CACAGA	26.4542	20.3575	15.7028	16.9303	-0.265492	-1.89398
CACAGC	24.4004	18.6164	16.1192	14.225	-0.363295	2.09216
CACAGG	15.1348	10.4723	5.59592	7.65596	-3.8693	-1.34909
CACAGT	11.9745	9.2706	2.8959	6.97643	-2.87486	-0.284054
CACATA	1.31637	2.08213	1.3937	2.45312	-0.612322	-1.65204
CACATC	14.2559	7.67936	11.218	5.1009	1.3839	0.103901
CACATG	9.43197	1.96342	6.84063	5.62349	0.295184	-3.45464
CACATT	1.24309	0.616441	-0.447389	2.47181	-0.8397	-1.50083
CACCAA	38.3048	26.9069	37.3423	21.769	10.1768	4.26707
CACCAC	24.8817	18.2092	25.3697	14.5895	3.50518	6.31141
CACCAG	31.0581	24.6837	30.7942	18.6027	2.55401	3.94479
CACCAT	32.1071	22.0172	29.056	18.4509	6.0419	7.41456
CACCCA	14.1009	16.0898	12.8681	9.55008	-2.01656	0.684577
CACCCC	8.21459	11.851	11.706	3.795	-3.72974	-2.18099
CACCCG	-6.40209	-5.98768	-4.24086	-5.75326	-4.07521	2.55603
CACCCT	12.7962	16.9346	9.74748	7.28402	-5.15664	-1.54069
CACCGA	-14.4614	-17.2006	-11.3405	-17.1001	-2.44338	4.80568
CACCGC	-10.4926	-8.39971	-6.89182	-11.452	-2.86632	2.72587
CACCGG	-9.20082	-10.5319	-10.0577	-11.7595	-1.67925	3.12907
CACCGT	-15.1917	-16.277	-11.8389	-13.1968	-1.01924	4.82351
CACCTA	12.7248	9.9766	10.5838	10.1462	-2.08478	-0.449707
CACCTC	22.5814	19.8501	19.1058	13.1048	1.01766	-0.221374
CACCTG	29.2484	24.844	30.2338	15.9423	-1.18421	6.32752
CACCTT	19.2691	18.532	16.7567	11.6739	0.168524	0.995047
CACGAA	-13.8573	-19.0145	-13.5857	-14.6271	-2.79138	0.319902
CACGAC	-13.9479	-13.9919	-8.6502	-12.3367	-2.83699	-2.0627
CACGAG	-13.7825	-15.4983	-10.9996	-11.9436	-2.67246	-1.51847
CACGAT	-13.996	-18.4711	-14.6296	-12.654	-3.69747	-0.687984
CACGCA	-12.8824	-11.6548	-11.4572	-9.17704	-1.4409	-0.672685
CACGCC	-12.4341	-8.75725	-7.37198	-11.654	-0.350678	1.43648
CACGCG	-9.41472	-8.77939	-5.86157	-9.23461	-2.33626	1.68841
CACGCT	-10.0987	-11.0418	-4.7981	-10.9826	-2.00453	1.96855
CACGGA	-18.0493	-17.5497	-16.3571	-19.2461	-5.07156	-2.80979
CACGGC	-16.1692	-14.1664	-9.16735	-14.1184	-3.88415	0.251533
CACGGG	-16.9859	-15.7915	-11.9672	-15.5401	-3.15248	-3.41228
CACGGT	-14.7768	-18.0282	-13.3456	-13.542	0.917506	3.07724
CACGTA	-11.5351	-14.0521	-10.2919	-9.31967	1.52522	0.0413362
CACGTC	-10.6592	-14.3423	-6.85955	-9.61831	0.17472	1.26641
CACGTG	-4.99703	-9.20435	-3.2576	-8.50901	3.71761	-4.29154
CACGTT	-14.1256	-17.6439	-13.2174	-12.1053	-0.386423	0.788857
CACTAA	-4.50352	-1.75729	-2.64791	2.05327	-3.5867	-0.759123
CACTAC	5.70942	3.41487	7.42855	3.65778	-3.17414	-0.449447
CACTAG	-5.40868	-5.35878	-6.12876	-0.570228	-5.19983	-1.66051
CACTAT	-5.36636	-3.33875	-6.93812	0.230484	-4.43202	-1.2216
CACTCA	1.62043	2.62647	-2.27901	1.82379	-1.86934	-2.72097
CACTCC	4.05626	5.25056	0.638576	0.853096	-0.738049	0.0174979
CACTCG	-8.94162	-7.89237	-9.69629	-7.23039	-2.77196	-2.45701
CACTCT	-2.33288	1.44284	-6.17466	-3.04338	-2.09888	-0.484965
CACTGA	3.67216	1.44489	-2.78339	3.9104	0.0398468	-2.36078
CACTGC	8.65997	6.53448	0.51129	3.6715	0.120779	1.17743
CACTGG	8.68234	5.58299	-1.69017	5.74535	-2.26564	1.78406
CACTGT	7.44259	4.57764	-5.94682	4.18156	-2.11283	-1.24936
CACTTA	-1.51946	2.42518	2.09271	4.95261	-0.661213	-1.91859
CACTTC	9.61824	8.91678	10.105	6.181	3.71599	1.8003
CACTTG	-0.68851	3.47917	-0.868165	3.87242	2.66402	-3.67322
CACTTT	1.65629	4.65017	4.39176	7.55365	6.36846	-1.69196
CAGAAA	15.6778	14.8654	18.3642	18.5356	6.47402	2.12034
CAGAAC	13.7253	6.64405	13.7685	6.33483	2.66828	2.59458
CAGAAG	30.7271	17.7986	23.2372	15.9262	3.88863	0.146769
CAGAAT	5.49929	6.88175	7.25924	8.79211	2.91687	-3.26999
CAGACA	23.3437	18.6661	10.3816	14.252	0.193187	-2.89427
CAGACC	22.5011	18.5383	15.973	11.9795	1.42654	1.98216
CAGACG	-21.5535	-25.7776	-18.8019	-15.7179	-3.90926	-1.33813
CAGACT	13.002	12.9357	8.05453	10.1108	-2.81134	-1.37079
CAGAGA	28.9936	20.6344	17.0468	16.8771	-1.52232	-3.51984
CAGAGC	26.0566	17.8428	15.5723	11.3861	-0.153337	-0.217845
CAGAGG	18.9271	15.0554	8.79087	11.5651	-2.26583	-3.87494
CAGAGT	12.6925	6.29642	5.48881	6.0575	-1.60826	-1.68457
CAGATA	6.26984	9.18697	10.0893	10.7037	2.19379	-2.49896
CAGATC	18.5895	11.3377	15.1702	4.88329	1.81625	1.07055
CAGATG	25.9669	16.8337	22.0159	18.7026	2.92926	2.2214
CAGATT	4.83384	6.53219	9.42436	11.2769	-0.615948	-0.64484
CAGCAA	23.9886	20.6578	23.2489	18.1953	-2.24322	4.85598
CAGCAC	28.4817	19.0126	25.2262	16.2595	-0.936185	4.07142
CAGCAG	42.5753	27.55	34.2483	24.0233	-3.61249	4.87501
CAGCAT	24.8368	15.812	22.4002	15.9763	3.13367	6.66336
CAGCCA	42.6154	31.4561	29.9534	23.0679	-1.15547	7.41409
CAGCCC	29.46	26.3509	30.1985	16.2056	-2.69384	3.71123
CAGCCG	-2.24047	-7.37561	-0.32962	-7.66067	-2.00377	9.15241
CAGCCT	40.4255	30.6559	31.6152	23.0742	-5.22989	4.13748
CAGCGA	-9.59962	-11.8137	-6.97994	-11.0666	-3.30949	7.05789
CAGCGC	3.36141	-1.73036	6.73886	-2.30725	-1.30235	3.58728
CAGCGG	-8.35329	-9.6085	-3.77817	-9.9632	-2.8807	3.14078
CAGCGT	-9.51283	-11.3841	-5.41422	-5.94179	-3.53727	10.6029
CAGCTA	6.32288	2.52559	5.25082	7.87269	-3.77817	2.98373
CAGCTC	32.4486	23.72	28.0544	16.3464	1.13818	-0.385177
CAGCTG	43.9651	29.2895	36.6326	23.6327	-0.471682	2.96188
CAGCTT	19.013	13.1608	15.4188	14.7877	2.46025	4.12195
CAGGAA	13.6835	12.9819	9.28776	10.3322	-6.59493	8.73468
CAGGAC	17.9729	14.0081	16.2869	8.89255	-3.51124	1.16538
CAGGAG	21.3095	18.7634	19.4917	10.2696	-7.60847	-0.728944
CAGGAT	8.88456	7.47528	6.88528	8.28609	-7.08777	4.86587
CAGGCA	15.2282	13.6421	4.9322	9.87371	-5.34025	2.17404
CAGGCC	18.332	18.6238	20.3642	8.6472	-2.07277	-1.47995
CAGGCG	-17.7412	-11.3337	-16.5839	-11.8309	-4.19541	9.74345
CAGGCT	17.1561	15.9983	6.40811	8.84154	-6.02264	-1.00714
CAGGGA	15.3581	14.1817	9.5636	10.0577	-7.30429	-1.76973
CAGGGC	11.8592	14.2947	11.7914	7.19743	-3.22706	6.4854
CAGGGG	-0.76128	4.7383	-1.15671	1.9109	-5.0505	-1.33579
CAGGGT	4.28393	5.1141	-1.20714	2.58155	-7.937	0.553492
CAGGTA	3.40489	0.400892	2.58301	5.98147	5.57383	-1.24942
CAGGTC	12.1482	10.0764	7.22516	4.63856	-2.94503	0.115006
CAGGTG	24.1032	19.1805	19.9476	12.4086	6.34191	2.97479
CAGGTT	8.54675	6.62616	4.93494	7.56784	-1.09168	2.73464
CAGTAA	1.68398	5.0726	8.25698	8.08537	0.841665	3.18619
CAGTAC	7.09328	1.73955	8.51403	2.63425	-0.62306	1.66917
CAGTAG	-4.77051	-1.14333	-0.480516	5.35892	-0.252648	-1.78098
CAGTAT	0.788794	-1.16452	0.439072	3.60951	-2.61188	2.92604
CAGTCA	5.88572	6.63376	-0.0410374	5.57034	-2.17359	-0.794496
CAGTCC	4.16136	3.91164	2.45497	0.66389	-2.55936	-0.800659
CAGTCG	-14.8755	-13.9567	-11.5167	-12.6641	-2.23386	0.205468
CAGTCT	5.93667	5.20112	-0.094442	5.05206	-1.65111	1.67344
CAGTGA	27.6744	17.7023	14.8637	17.1922	3.2981	-0.00411231
CAGTGC	14.8021	8.26939	5.75608	8.18332	1.55002	2.99235
CAGTGG	17.6592	11.1297	7.27702	11.3909	-1.24821	1.70332
CAGTGT	14.5397	5.81954	1.4043	6.62085	-2.07697	-1.6479
CAGTTA	-0.0801016	2.90677	4.99568	7.19816	-4.46142	-2.00532
CAGTTC	12.7885	5.1361	11.3814	6.13841	-1.36652	7.12678
CAGTTG	-4.05329	-2.57047	-0.976299	3.50803	-1.88706	-1.34464
CAGTTT	8.05738	7.14943	7.31838	9.40701	2.41033	4.97318
CATAAA	1.13001	5.26497	4.5801	7.12898	1.1867	0.816382
CATAAC	-0.637405	-0.611098	-1.25581	0.840015	-1.64075	3.00504
CATAAG	-3.29656	0.362585	-1.65847	-0.0575489	-2.49975	-1.76634
CATAAT	-3.50663	1.37104	1.80624	3.04048	0.46927	-1.89465
CATACA	-2.57222	-1.07435	-1.73755	1.47048	3.23458	-0.708316
CATACC	-4.27269	-1.6566	-5.20933	1.64849	0.76273	3.36912
CATACG	-12.7651	-15.7493	-15.5574	-10.8126	-0.865881	-0.470369
CATACT	-4.88488	-1.6858	-1.61312	1.55007	2.04574	-0.405644
CATAGA	6.77685	7.56471	5.8563	5.41076	3.28646	-1.45728
CATAGC	2.10282	3.66361	0.635991	2.41509	2.81796	-1.35929
CATAGG	1.59355	3.34969	1.79983	3.01077	-4.84546	-1.467
CATAGT	-2.28537	1.08266	1.16071	2.63104	1.84926	-1.0984
CATATA	-7.55144	-1.36034	-1.16506	1.22772	4.42049	-1.42251
CATATC	-7.06332	-4.81341	-4.33465	-0.96943	0.505958	1.71941
CATATG	-6.22552	-4.37141	-1.80134	2.05794	1.91862	2.6263
CATATT	-4.97641	1.62721	1.79449	5.0936	3.91352	-0.388661
CATCAA	33.0591	23.7566	29.5532	14.4079	8.67049	1.9423
CATCAC	25.5517	16.1784	21.8433	12.6268	2.8469	1.33034
CATCAG	15.9282	14.8017	16.7107	12.8852	0.0527338	5.63916
CATCAT	28.6778	18.4649	27.6964	13.4024	4.40689	4.25587
CATCCA	21.1303	14.1977	21.0147	9.90061	4.39063	-1.74592
CATCCC	13.5723	8.89587	14.7776	5.21322	-2.03854	-2.73054
CATCCG	13.3242	1.80523	10.7318	-1.92686	-2.10207	3.1456
CATCCT	26.088	18.9489	26.1179	12.4385	0.696887	2.52073
CATCGA	-12.7764	-15.8488	-6.50364	-17.7287	0.0572869	0.982916
CATCGC	-9.81613	-11.8124	-6.30552	-12.3985	-0.968967	1.56272
CATCGG	-11.6254	-14.532	-10.5185	-14.6164	-2.012	0.52046
CATCGT	-8.61516	-11.8291	-3.24372	-10.7319	0.559218	1.83747
CATCTA	15.0599	9.85005	14.9912	7.48921	-1.43804	-1.32588
CATCTC	23.8587	18.6045	19.5947	10.96	1.65487	1.54552
CATCTG	19.7625	14.5286	16.0027	10.9052	3.30155	6.82379
CATCTT	22.7536	17.8815	18.891	12.5561	7.21765	0.0487348
CATGAA	16.3601	10.1683	14.3866	7.51291	4.76239	2.88597
CATGAC	11.8814	5.88692	6.95981	3.22882	-0.784411	-1.01601
CATGAG	4.82511	-0.350684	-0.37754	2.07044	-4.26432	-1.38891
CATGAT	12.0013	7.80732	11.3837	7.38082	2.31905	-1.70868
CATGCA	12.2563	5.05383	9.65241	6.0848	3.98076	-0.639641
CATGCC	9.95978	4.68648	5.76406	4.57172	-0.94303	0.40267
CATGCG	-1.6826	-6.93629	-2.82104	-4.087	-2.85445	1.56791
CATGCT	15.1269	7.62515	14.9795	7.07019	3.45739	-0.0733071
CATGGA	18.4841	10.6041	16.0777	9.52977	3.44204	-2.19514
CATGGC	15.1765	6.46112	8.80425	5.08956	2.21486	-1.43496
CATGGG	8.28546	2.9454	3.8185	2.60204	2.12374	-4.12749
CATGGT	9.99946	5.998	7.79233	5.46842	6.04078	-2.62254
CATGTA	4.23169	2.00244	5.99624	6.35566	2.93831	-1.37628
CATGTC	7.59683	3.93427	2.93755	2.69531	1.52341	-1.03125
CATGTG	4.3708	-1.25422	0.82032	1.05848	2.93855	0.654893
CATGTT	4.32208	0.752281	6.10301	3.88434	4.37717	-2.43059
CATTAA	2.01449	4.72523	7.14247	5.37562	-4.72502	-0.956477
CATTAC	-7.26785	-2.68518	-0.942643	2.94683	-1.63687	-0.430101
CATTAG	-4.44116	-2.04993	1.16332	2.71671	1.61511	-3.69434
CATTAT	-9.64586	-1.61322	0.304178	3.54719	3.09766	0.270892
CATTCA	-0.94627	-0.575279	2.20858	3.79403	4.3423	0.312122
CATTCC	-0.20454	-0.678617	0.337839	3.88104	1.07384	0.595927
CATTCG	-9.69882	-11.0796	-10.552	-6.8721	-3.06735	-0.981301
CATTCT	-0.438018	-0.519004	1.89608	3.57386	0.784582	2.45148
CATTGA	3.70031	1.70196	-5.29223	3.31552	4.25778	-1.93747
CATTGC	2.51685	-1.28764	-6.03609	1.86995	4.06041	-0.514456
CATTGG	-3.37737	-1.799	-5.97891	1.50957	5.67563	-8.43243
CATTGT	0.682827	-1.09669	-4.57333	1.62144	1.62084	-1.2706
CATTTA	-0.131685	3.61572	9.2328	8.75593	4.33705	-2.26873
CATTTC	0.215775	2.42905	5.59863	7.25106	3.3713	-0.862322
CATTTG	1.72313	2.40743	9.7182	7.96662	11.3621	-3.24965
CATTTT	2.94886	4.94283	8.34633	10.2652	7.43394	-1.45075
CCAAAA	4.0183	8.15095	9.8889	9.53447	0.0562421	-0.549201
CCAAAC	6.07011	6.75207	8.90265	4.88339	3.28257	-1.35626
CCAAAG	26.444	20.4467	22.387	17.9828	7.72552	4.34858
CCAAAT	2.50602	6.71026	10.1679	9.79563	5.76546	-3.47555
CCAACA	26.4432	19.9095	25.521	16.1946	6.43171	0.464831
CCAACC	23.8121	16.5828	21.9253	9.99063	0.494813	2.32552
CCAACG	-11.0598	-12.697	-5.27487	-11.5292	0.903473	1.18298
CCAACT	18.0367	13.8685	16.4543	9.8974	5.19804	0.437665
CCAAGA	28.9524	23.4787	27.0014	14.6518	20.5412	-4.08976
CCAAGC	22.1511	15.4761	19.7702	8.56307	3.90524	0.161546
CCAAGG	29.2899	23.1917	25.8895	15.6287	7.48356	-5.90267
CCAAGT	22.9234	15.4921	19.7901	10.9769	8.02201	-2.58383
CCAATA	-4.54212	2.24954	-0.83982	2.52992	2.7497	0.585475
CCAATC	-3.18723	0.424891	-2.83077	-0.186382	-0.542945	-1.96769
CCAATG	11.758	3.24618	6.40263	7.49742	5.71566	-3.68647
CCAATT	-4.37193	-1.61037	1.36303	3.22968	3.83555	-5.13526
CCACAA	13.8083	13.2859	13.3279	8.6783	4.59733	-3.01341
CCACAC	15.0235	12.7157	9.02051	5.00664	-0.0874724	-1.07331
CCACAG	26.6906	20.0509	16.2993	14.7064	0.0889983	-0.789561
CCACAT	13.9682	8.5335	12.7081	7.36145	2.48954	-1.66535
CCACCA	39.2726	30.1464	39.7361	24.2508	10.667	6.3917
CCACCC	15.1675	18.3929	16.5403	10.6983	-2.53746	-0.967728
CCACCG	-7.3244	-9.06822	-4.78709	-10.4809	-1.32215	3.78124
CCACCT	32.6908	27.2367	31.3037	19.7787	2.5731	4.43167
CCACGA	-13.0134	-15.6919	-9.18478	-11.9064	-1.80823	1.20234
CCACGC	-9.82661	-5.98709	-4.02876	-8.84952	-1.35072	2.32357
CCACGG	-14.3489	-12.5266	-9.60306	-14.4397	-2.80215	0.822966
CCACGT	-8.62609	-11.4407	-4.62467	-7.28264	1.97026	-1.82571
CCACTA	1.99622	2.01342	3.94838	3.80674	-2.35767	0.431233
CCACTC	7.56771	9.16337	4.58174	2.9356	-0.77292	-0.983683
CCACTG	14.5295	11.1723	6.53498	7.10552	-0.173894	-0.598611
CCACTT	7.11154	9.36542	9.30553	7.57495	7.89351	-0.145599
CCAGAA	26.9938	20.9016	29.5891	16.1335	8.67205	0.270837
CCAGAC	20.2871	15.0996	15.3328	11.1171	-1.0057	0.590284
CCAGAG	26.3592	21.6034	18.2106	15.0826	-1.85157	-2.85531
CCAGAT	24.233	18.95	24.3514	14.7337	3.59557	-0.359405
CCAGCA	45.3864	32.6823	39.527	24.4835	-0.149803	6.99451
CCAGCC	42.0414	32.9476	36.8242	21.9432	0.278838	11.5792
CCAGCG	2.10826	-0.199969	6.70382	-3.29032	-2.13486	10.9138
CCAGCT	42.054	28.7511	37.4644	23.8129	6.28248	5.80303
CCAGGA	30.3129	27.2587	29.4813	17.7436	-4.06433	1.64504
CCAGGC	22.7393	23.335	19.5967	11.9565	-3.09891	3.21293
CCAGGG	16.3059	19.1508	14.6902	11.1799	-4.63919	-0.168903
CCAGGT	20.1913	18.2157	17.2664	12.2807	8.33973	2.9345
CCAGTA	7.39694	5.64346	11.3476	7.05572	-1.10389	1.42113
CCAGTC	12.8065	7.29176	9.27064	5.24313	1.05105	0.107118
CCAGTG	28.0838	19.3379	17.6524	14.8443	1.93429	2.0337
CCAGTT	13.029	9.15403	13.5653	10.2682	3.06075	3.35052
CCATAA	0.810041	4.76133	3.4295	3.79124	-1.25164	0.410234
CCATAC	-4.54107	-5.39876	-4.69354	-1.13798	2.70475	-0.481452
CCATAG	3.20841	4.53966	2.0304	3.52258	0.405827	-1.31336
CCATAT	-4.11538	-1.67025	1.73097	2.04414	1.81077	1.77368
CCATCA	36.7716	25.3651	34.1879	17.8945	6.21533	0.64054
CCATCC	25.0545	16.0374	25.4544	10.0055	3.13134	1.25949
CCATCG	-7.90044	-9.09409	-2.80204	-11.5086	1.03991	1.45892
CCATCT	26.6893	18.4363	22.4121	14.8935	7.98154	1.35517
CCATGA	20.1923	11.9722	13.7497	8.48288	0.850917	-0.573102
CCATGC	15.3753	7.29385	10.9551	6.05231	2.13839	0.494747
CCATGG	20.2851	10.547	14.9504	9.3173	6.44392	-6.66374
CCATGT	8.91957	3.47948	6.44555	6.77586	4.92355	-2.84205
CCATTA	-1.45751	1.40987	3.04292	5.73929	2.29907	0.298974
CCATTC	1.73804	1.72364	2.58491	4.96931	3.96687	0.272952
CCATTG	6.22408	1.93459	-1.34743	4.55089	12.2262	0.157298
CCATTT	4.06006	3.08058	8.97863	9.56765	7.53681	-1.16241
CCCAAA	3.72456	8.29534	8.09141	5.21479	-4.44985	-3.856
CCCAAC	14.1155	11.1245	13.798	5.92605	-1.82351	1.50497
CCCAAG	20.9006	16.429	19.4377	9.39183	-1.10808	-2.71821
CCCAAT	-0.845874	0.84787	-0.0689425	2.51355	0.217093	-1.26965
CCCACA	15.8647	15.0203	10.2611	9.99737	0.905626	-2.62261
CCCACC	21.0288	21.6451	19.226	11.63	-0.441038	-2.4513
CCCACG	-7.62724	-5.79418	-6.10179	-8.59575	-1.10914	1.14252
CCCACT	7.98254	10.2703	3.91036	6.06389	-1.39401	-2.54466
CCCAGA	22.8813	23.3068	22.0307	13.3732	0.504166	-3.84191
CCCAGC	33.2772	29.2855	31.6601	20.1158	-0.445469	-0.0209737
CCCAGG	21.7632	25.2072	21.6749	14.6754	-1.33514	-1.40284
CCCAGT	13.7072	9.72278	8.7063	8.88636	-1.00233	-2.32339
CCCATA	-5.24728	-0.307189	-2.98635	0.925496	-2.2064	-0.177011
CCCATC	18.1405	12.1535	19.8134	7.79542	3.4856	-2.22182
CCCATG	12.8012	8.31346	9.97562	8.16659	0.0858501	-4.00165
CCCATT	-1.50631	0.400454	0.793442	3.49115	-0.518006	-3.2743
CCCCAA	14.877	14.9884	19.3633	9.02915	-4.08556	-2.41351
CCCCAC	12.1469	15.0542	15.041	8.34995	0.685669	-0.225334
CCCCAG	21.4937	23.1973	23.3881	15.2455	-2.14276	-1.32845
CCCCAT	9.72601	8.30499	14.4757	7.01728	-1.23453	-2.75658
CCCCCA	6.35014	14.9134	15.662	7.73817	-4.42644	-2.39397
CCCCCC	-14.9704	-3.94487	0.156398	-8.31794	-4.60005	-2.79187
CCCCCG	-20.8659	-11.3082	-10.567	-13.8041	-3.64654	-2.52457
CCCCCT	-1.52256	8.77626	6.33661	1.0027	-5.26568	-0.711705
CCCCGA	-23.1923	-17.2155	-13.5731	-19.5157	-6.6086	-2.88152
CCCCGC	-14.7514	-3.87601	-5.55017	-10.0786	-3.68092	-1.01845
CCCCGG	-16.178	-8.14235	-6.86832	-12.4957	-4.26071	-1.62112
CCCCGT	-19.74	-17.3414	-13.645	-14.538	-1.6266	-2.78441
CCCCTA	-3.44629	0.667688	-0.232745	-1.29092	-3.98724	-1.27163
CCCCTC	8.72834	13.5681	12.5338	5.58032	-1.74441	-0.840095
CCCCTG	9.83286	16.4248	13.4872	6.36427	-3.06194	-1.94429
CCCCTT	2.61254	5.33683	5.66213	3.03554	-4.46461	-2.12035
CCCGAA	-17.2455	-16.1581	-15.815	-16.9951	-6.35655	4.29917
CCCGAC	-20.9839	-14.0304	-13.7702	-17.5597	-4.52223	1.39905
CCCGAG	-21.472	-18.4427	-14.9657	-20.8938	-4.52672	-3.72129
CCCGAT	-17.5498	-19.413	-17.0169	-14.7174	-4.98206	3.36589
CCCGCA	-8.72922	-1.03991	-1.38995	-6.33201	-1.99412	2.57523
CCCGCC	-7.99665	-2.69582	-1.24496	-8.87754	-2.92924	2.13729
CCCGCG	-11.1739	0.832989	-5.63583	-7.89766	-1.52004	3.02051
CCCGCT	-5.07277	-3.32397	0.933183	-5.27082	-3.87367	5.29755
CCCGGA	-14.5332	-14.7552	-11.7147	-16.3634	-4.40769	6.87342
CCCGGC	-12.636	-4.47007	-2.26254	-8.31618	-3.23976	1.38762
CCCGGG	-10.8567	-3.52796	-4.30727	-10.2382	-2.64759	-0.989654
CCCGGT	-13.5612	-16.0045	-12.3323	-10.9035	-1.63825	1.29954
CCCGTA	-11.6236	-12.3072	-11.7024	-10.3665	-2.49507	3.3046
CCCGTC	-17.231	-16.7752	-12.7411	-15.3551	-3.0251	3.12777
CCCGTG	-20.542	-19.0552	-13.5265	-16.7731	0.474014	2.07841
CCCGTT	-14.1046	-16.6047	-14.5255	-9.27066	-3.22611	1.15125
CCCTAA	-10.3984	-2.65821	-8.98385	-3.23929	-5.3242	-2.42801
CCCTAC	5.12851	1.72481	6.59172	0.773983	-4.21384	-3.00082
CCCTAG	-11.6544	-7.52143	-15.4462	-6.40012	-4.15944	-1.94418
CCCTAT	-4.83286	-2.17508	-6.48712	-1.79284	-7.85523	-2.84908
CCCTCA	17.1835	15.9629	14.0004	11.5729	-3.20804	-2.55335
CCCTCC	10.2898	15.0416	12.4215	2.48221	-0.710411	-1.75311
CCCTCG	-10.9281	-3.50454	-9.73693	-11.2133	-1.153	-1.4514
CCCTCT	9.13301	13.5505	5.93481	6.0579	-3.18124	-1.68559
CCCTGA	9.20845	11.3083	6.7837	6.0911	-3.63703	-1.79292
CCCTGC	18.0368	21.3425	21.0248	7.32409	-2.93718	0.529001
CCCTGG	24.96	26.1582	24.209	11.7367	-5.08924	-0.264535
CCCTGT	5.94644	5.37555	1.11309	0.787022	-2.74417	0.206378
CCCTTA	-4.19634	-1.00777	-3.99	-0.429569	-3.22825	-2.1929
CCCTTC	13.5193	12.8255	14.716	6.98692	-2.19199	-1.4111
CCCTTG	-0.599221	4.25904	-2.05823	1.43097	1.18799	-2.43618
CCCTTT	0.363606	4.28052	-1.3321	1.38306	-4.02569	-2.52851
CCGAAA	-18.8153	-18.3336	-16.8957	-18.0224	-5.82272	8.94807
CCGAAC	-12.0931	-13.65	-14.2476	-14.8128	-3.58899	3.69581
CCGAAG	-20.9471	-22.4866	-22.6649	-21.5599	-5.47299	4.59156
CCGAAT	-13.3628	-12.5017	-12.9642	-12.0075	-4.3449	-0.519434
CCGACA	-18.7525	-16.5493	-15.7663	-17.5904	-1.3776	0.861995
CCGACC	-18.1143	-12.594	-12.3105	-15.2331	-2.88714	3.26349
CCGACG	-18.6752	-13.377	-12.0357	-18.2226	-3.89057	0.339627
CCGACT	-15.9692	-13.7824	-13.2527	-14.4269	-2.7647	0.192106
CCGAGA	-16.1139	-22.2058	-16.8188	-22.2111	-5.23295	-1.7907
CCGAGC	-17.6392	-16.186	-11.4984	-18.4699	-3.66394	-2.47389
CCGAGG	-23.1282	-18.2315	-16.3381	-21.7141	-5.3703	-3.82128
CCGAGT	-15.2447	-16.7591	-9.79386	-16.39	-5.40488	-2.25379
CCGATA	-11.8161	-14.3426	-14.454	-12.0525	-3.25314	2.89174
CCGATC	-13.7507	-16.2122	-12.4976	-13.598	-5.27312	6.95583
CCGATG	-25.4378	-30.4971	-26.359	-22.0602	-3.39784	6.63155
CCGATT	-12.517	-14.1927	-12.3371	-11.8736	-4.76018	3.12978
CCGCAA	1.63807	2.10619	5.73442	-2.76664	-3.55099	2.63772
CCGCAC	-0.347988	-3.57291	1.91657	-2.99944	-1.24999	2.01568
CCGCAG	-10.0342	-8.3429	-6.21771	-11.4358	-5.62631	5.04064
CCGCAT	2.4153	1.10436	8.58279	-0.715399	-1.55409	3.92461
CCGCCA	-5.52094	-8.10126	-2.16054	-8.42836	0.560515	3.74839
CCGCCC	-13.746	-7.55824	-7.37991	-12.8622	-1.77991	-0.909575
CCGCCG	-4.62907	2.70915	3.06862	-9.52706	-3.20482	6.74597
CCGCCT	4.74334	1.22365	9.01686	-4.87032	-3.00753	2.6617
CCGCGA	-15.6929	-6.96258	-8.89979	-10.675	-2.4844	2.78514
CCGCGC	-5.77357	1.2032	-2.23546	-7.81721	-2.21304	7.32919
CCGCGG	-14.7366	-4.02511	-10.6087	-11.8738	-3.30059	-1.91659
CCGCGT	-15.6753	-9.75031	-8.97015	-11.1461	-2.94776	8.02912
CCGCTA	4.37364	-0.473048	7.15831	-2.37708	-3.66227	-0.255438
CCGCTC	-1.52202	-5.76685	2.49833	-5.37135	-2.87528	-1.85086
CCGCTG	-4.06533	-7.54116	-0.508783	-8.40778	1.04791	18.1865
CCGCTT	3.15301	-0.655518	3.86675	-0.945694	-2.05703	-0.693362
CCGGAA	-5.11741	-11.3186	-7.3834	-12.8359	-8.35732	10.8164
CCGGAC	-9.35603	-9.74334	-8.25502	-13.1136	-2.89954	-2.33862
CCGGAG	-18.7	-20.8801	-18.4115	-20.4796	-7.01644	0.046747
CCGGAT	-6.14603	-10.7786	-6.45081	-12.0327	-4.22309	4.27278
CCGGCA	-9.77362	-9.13048	-6.10571	-8.6175	-3.47432	4.68436
CCGGCC	-9.47716	-4.08018	-1.87927	-9.8674	-2.96589	-2.90142
CCGGCG	-8.48905	-1.60519	-0.681707	-5.51501	-2.91283	4.4187
CCGGCT	-6.94108	-5.12666	-0.45783	-9.49113	-4.32177	0.76988
CCGGGA	-5.14319	-4.63534	-3.59044	-10.01	-4.13664	-1.45962
CCGGGC	-11.4824	-3.84979	-3.79311	-9.48885	-2.27491	2.00737
CCGGGG	-14.4615	-8.23577	-10.9995	-13.7176	-4.3293	-2.19408
CCGGGT	-6.89007	-6.908	-6.73695	-7.52835	-3.37025	-0.520066
CCGGTA	-5.58192	-13.0494	-8.89252	-7.16032	1.59347	8.43676
CCGGTC	-10.8617	-13.9527	-11.0418	-10.5166	-0.757094	1.38872
CCGGTG	-14.9897	-19.2254	-15.6762	-15.8127	2.34736	7.5659
CCGGTT	-9.01271	-12.3409	-9.15923	-10.4404	-0.60937	4.47005
CCGTAA	-9.57558	-8.87496	-9.24037	-4.66044	-1.65916	4.81085
CCGTAC	-13.4997	-17.0832	-15.3629	-10.7761	-2.41126	2.96042
CCGTAG	-11.771	-13.2413	-14.2911	-9.12099	-2.82752	-1.39757
CCGTAT	-15.3832	-18.4885	-16.4662	-10.1624	-2.24705	4.62099
CCGTCA	-19.2048	-22.1958	-17.4608	-16.057	-1.0898	1.31734
CCGTCC	-17.5374	-17.2937	-13.4682	-14.6379	-1.03539	1.89961
CCGTCG	-10.1437	-9.10975	-9.73526	-12.1524	-2.10117	3.50725
CCGTCT	-16.8578	-19.5148	-15.4849	-14.7797	-3.15789	4.03192
CCGTGA	-16.7924	-15.8599	-16.7592	-13.5896	1.0285	2.66342
CCGTGC	-19.0502	-16.7054	-13.8643	-17.3486	2.84849	4.05339
CCGTGG	-24.1573	-23.7645	-16.0813	-20.3805	0.464578	7.68181
CCGTGT	-17.2221	-16.3616	-11.9112	-13.9767	0.0558885	1.17846
CCGTTA	-8.55501	-14.6333	-11.1395	-7.96517	-2.24133	0.969578
CCGTTC	-15.2309	-18.4079	-14.3169	-12.1012	-1.19839	8.20135
CCGTTG	-16.6265	-20.477	-17.0121	-11.7558	-2.46047	0.840132
CCGTTT	-14.109	-18.298	-14.5258	-10.8015	-1.17504	6.18709
CCTAAA	-9.46928	-2.89864	-3.21181	1.92848	-3.62048	-5.34942
CCTAAC	-6.21612	-1.48365	-7.50745	-2.03999	-5.42158	-1.79998
CCTAAG	-9.6846	-5.02044	-13.1279	-1.19989	-8.05675	-0.82136
CCTAAT	-8.30545	-4.23362	-2.77856	2.03036	-3.38679	-2.65106
CCTACA	15.2633	9.34406	15.2602	8.49424	-2.50796	-1.40465
CCTACC	16.3809	12.0357	14.8372	7.32293	-5.07805	-0.355177
CCTACG	-14.5811	-17.4718	-12.1558	-11.0178	-3.54134	-0.675046
CCTACT	8.54584	4.40196	8.86034	7.08335	-2.35643	-0.628211
CCTAGA	-13.2592	-7.68561	-14.9807	-3.4198	-6.03617	-1.73791
CCTAGC	-9.47906	-6.29082	-13.991	-4.4751	-3.54498	-1.29362
CCTAGG	-9.77962	-6.30965	-15.0518	-4.20761	-4.68245	-1.77622
CCTAGT	-8.24428	-7.57051	-8.82677	-0.573491	-1.84204	-1.36658
CCTATA	-7.44621	-4.51256	-5.2605	-0.536994	-2.50335	1.63878
CCTATC	-7.28794	-4.26627	-10.3961	-3.72718	-6.82746	-1.25422
CCTATG	6.42977	4.48698	-0.669275	2.68176	-6.53404	-1.12315
CCTATT	-7.44106	-4.26252	-1.98365	0.250745	-5.31671	-2.44575
CCTCAA	24.0958	17.1455	23.9972	12.6203	4.1023	-1.40322
CCTCAC	21.2018	14.485	14.333	10.6354	-1.51326	-1.44373
CCTCAG	24.2055	19.9224	13.6547	14.502	-3.61967	-1.76526
CCTCAT	24.8358	15.3374	23.1838	14.3845	0.636061	-2.55371
CCTCCA	25.9414	22.7524	24.472	16.0008	5.01984	0.375506
CCTCCC	11.4894	15.235	14.5425	4.34392	-3.72104	-0.905495
CCTCCG	-10.6772	-10.3577	-8.97754	-16.3953	-3.05709	0.33102
CCTCCT	21.5404	22.289	22.0706	13.4879	-0.505026	-0.798299
CCTCGA	-12.6064	-10.3844	-10.3278	-10.073	-0.530892	1.71639
CCTCGC	-13.1282	-5.8873	-9.07352	-11.1724	-3.5942	-0.945918
CCTCGG	-13.6535	-8.64953	-12.7594	-14.0294	-3.8058	2.90118
CCTCGT	-12.6396	-11.6006	-8.3536	-9.80458	-0.116304	-1.20422
CCTCTA	5.69161	4.74316	1.78308	2.73917	-6.86706	-0.613979
CCTCTC	9.50592	13.4415	7.09078	7.50046	-2.45506	0.0897582
CCTCTG	16.891	19.2467	9.28137	10.1284	-3.19429	-0.184134
CCTCTT	15.6379	13.9406	14.0834	11.9121	1.04074	0.31773
CCTGAA	18.1343	16.2856	16.5385	11.6672	5.63775	5.65854
CCTGAC	15.2468	13.5466	10.7919	7.54273	-3.81569	9.28132
CCTGAG	12.7289	9.03744	6.9702	8.28862	-6.37473	-1.69276
CCTGAT	9.35184	8.67859	12.0813	9.42253	2.37745	6.36933
CCTGCA	27.7799	25.5091	25.2471	12.7389	0.786995	5.2624
CCTGCC	28.2256	25.8471	30.8099	14.0698	-0.892987	9.73575
CCTGCG	-3.19231	0.265165	5.28687	-7.10699	-4.42058	6.97265
CCTGCT	34.5497	29.8152	32.8923	15.0439	1.68784	6.2155
CCTGGA	39.7752	32.9505	37.166	16.1668	-4.76221	3.47752
CCTGGC	32.9311	28.35	30.351	15.2201	-5.92176	7.882
CCTGGG	26.2437	23.6609	23.4792	10.8803	-3.32741	4.09154
CCTGGT	22.2647	18.6147	22.1768	10.952	3.0009	4.28426
CCTGTA	0.119687	2.62205	0.245721	1.23718	-0.157807	3.4939
CCTGTC	12.5284	10.6876	8.50742	3.403	-3.29858	2.76582
CCTGTG	27.1681	17.9244	13.4046	12.5763	-1.95403	4.11061
CCTGTT	1.70679	3.46048	2.1912	3.98521	1.37194	4.65908
CCTTAA	5.25143	3.72114	3.37142	4.70272	-6.31063	-1.42822
CCTTAC	-0.694115	0.875725	-1.62473	0.00816007	-0.809713	-1.34362
CCTTAG	-0.866391	1.37729	-4.22624	-0.149906	-5.4618	-2.22246
CCTTAT	-5.4997	-2.46349	-1.41289	3.64338	0.519271	-0.683247
CCTTCA	26.4366	20.7693	23.8331	16.1093	1.56149	0.601653
CCTTCC	25.0032	21.6164	24.0736	12.2001	0.930106	3.53292
CCTTCG	-9.42733	-8.51917	-7.29184	-11.0802	-4.21003	-1.75246
CCTTCT	21.1511	19.1095	18.6233	13.0855	1.26387	1.35515
CCTTGA	5.05957	8.26404	2.30601	5.73163	0.298425	-2.80034
CCTTGC	3.4261	7.19635	-1.92613	2.78218	0.557801	-0.497031
CCTTGG	5.97654	11.4677	2.23943	6.20972	1.81304	-6.80242
CCTTGT	2.19324	5.44148	-1.97026	4.27972	1.58184	-2.26466
CCTTTA	-0.428441	3.58281	3.19981	6.05076	0.409917	1.1028
CCTTTC	0.375591	5.66546	-0.820003	2.37579	-2.9519	-3.19712
CCTTTG	16.3922	13.5586	9.93171	10.1361	1.80805	0.49013
CCTTTT	-4.11479	0.187357	2.82704	4.1737	-1.13025	-1.81019
CGAAAA	-23.3212	-25.3442	-20.5508	-20.6077	-5.16543	3.64238
CGAAAC	-14.2346	-15.7997	-14.9656	-12.6815	-3.20362	3.81561
CGAAAG	-19.1642	-21.4186	-20.6923	-18.7867	-4.89265	7.61742
CGAAAT	-14.3313	-17.0846	-13.4327	-12.7384	-4.50761	1.5232
CGAACA	-14.1064	-15.8956	-12.8563	-13.7364	-3.91306	0.122561
CGAACC	-9.71381	-12.7308	-11.6108	-12.1884	-3.91467	1.18628
CGAACG	-12.5768	-16.0028	-15.8154	-12.8035	-4.4558	0.218746
CGAACT	-10.7744	-17.0248	-13.4481	-12.54	-3.97804	6.28048
CGAAGA	-25.8063	-35.7413	-30.0106	-29.2573	-3.41635	7.05039
CGAAGC	-16.4392	-18.623	-19.7386	-18.7544	-4.87304	5.20813
CGAAGG	-19.1998	-22.7159	-20.4245	-19.2816	-3.50031	4.39658
CGAAGT	-14.2613	-19.15	-15.1074	-14.512	-4.98049	3.30655
CGAATA	-12.0803	-11.3911	-10.0968	-8.93181	-1.02221	0.137343
CGAATC	-13.5529	-13.4093	-14.5842	-12.8567	-2.47813	-0.260588
CGAATG	-17.0302	-20.601	-17.7742	-13.0271	-4.90611	-2.38859
CGAATT	-14.1727	-13.8267	-13.8073	-11.4311	-7.08682	-3.46559
CGACAA	-18.8288	-17.5355	-13.8003	-17.3999	-2.81146	2.6609
CGACAC	-13.4306	-13.8004	-12.8642	-12.813	-0.329507	-3.20574
CGACAG	-15.5853	-18.7927	-15.7326	-16.0089	-1.63549	2.04223
CGACAT	-17.4338	-17.0583	-14.3123	-16.9933	-3.67663	0.445446
CGACCA	-15.4064	-13.9561	-11.1859	-12.9514	-1.65091	0.330985
CGACCC	-16.5065	-11.8348	-12.321	-14.5716	-0.196128	-1.65591
CGACCG	-12.5097	-10.9734	-8.43899	-12.4349	-2.19098	2.34721
CGACCT	-14.4954	-11.353	-11.1287	-14.1747	-1.77977	3.03152
CGACGA	-18.5336	-19.6665	-13.0712	-22.9092	-5.47415	0.380791
CGACGC	-14.5499	-11.1657	-9.2578	-12.8278	-3.92017	2.59493
CGACGG	-18.6267	-16.6109	-12.7251	-18.0553	-1.59118	0.314455
CGACGT	-17.6634	-15.0866	-11.6513	-15.4115	-1.99138	1.13451
CGACTA	-13.349	-12.4602	-10.0789	-11.8443	-4.63642	0.283688
CGACTC	-11.5405	-12.795	-11.043	-11.3048	-0.0915	-0.990309
CGACTG	-15.606	-16.3074	-15.3949	-13.9308	-3.3184	2.00135
CGACTT	-15.4564	-13.4802	-10.9123	-14.439	-4.82503	-1.63047
CGAGAA	-19.0188	-27.0932	-16.7984	-24.775	-7.89995	-2.30257
CGAGAC	-12.9462	-13.8729	-13.9447	-14.3043	-4.94317	-2.51077
CGAGAG	-13.616	-16.8112	-16.9562	-16.3014	-6.11661	-1.89837
CGAGAT	-15.2882	-18.1016	-11.9867	-13.5306	-2.32329	-3.14575
CGAGCA	-18.9866	-18.0822	-13.4042	-17.821	-2.77138	-0.614353
CGAGCC	-11.1495	-11.1479	-8.57922	-13.1496	-1.96456	-0.887924
CGAGCG	-12.5375	-10.1716	-7.37776	-14.8623	-1.15001	-1.3697
CGAGCT	-15.0564	-17.5843	-7.94833	-16.2233	-2.3193	0.823203
CGAGGA	-28.2922	-27.0302	-21.1648	-26.7736	-8.88329	-2.8013
CGAGGC	-17.8583	-13.6471	-14.2005	-14.859	-3.25504	-4.87738
CGAGGG	-15.1933	-9.61263	-10.833	-12.1465	-6.4164	-3.32268
CGAGGT	-16.2634	-14.3111	-10.6201	-13.8377	-4.94488	-3.70118
CGAGTA	-14.4192	-15.1185	-9.05522	-11.9	-3.04547	-0.811842
CGAGTC	-12.3696	-14.527	-10.6179	-14.8764	-2.85312	-1.63269
CGAGTG	-14.1729	-14.723	-10.5696	-15.1751	-2.473	-3.28455
CGAGTT	-12.9555	-15.892	-11.4817	-13.8968	-5.08351	-2.55956
CGATAA	-13.6646	-17.0683	-16.5253	-13.0087	-2.29462	3.37775
CGATAC	-10.906	-13.9063	-12.0412	-9.98919	-4.13217	1.04442
CGATAG	-10.6165	-12.0667	-11.4264	-9.74129	-2.18749	-2.77967
CGATAT	-15.5597	-20.3275	-14.6201	-12.8831	-2.05256	4.55648
CGATCA	-14.8259	-18.206	-15.3586	-14.4175	-6.73657	5.1736
CGATCC	-17.0639	-15.6476	-16.1617	-15.4585	-5.60365	5.8002
CGATCG	-12.1467	-13.6282	-15.4806	-11.3879	-5.57338	3.47434
CGATCT	-14.576	-16.8454	-12.7196	-12.8474	-2.12155	9.22352
CGATGA	-30.2661	-38.6026	-33.5513	-27.5706	-4.13918	3.81201
CGATGC	-19.1541	-21.3702	-23.473	-18.8412	-0.212514	1.90523
CGATGG	-25.5739	-28.4018	-27.8313	-21.8672	-6.15819	5.84748
CGATGT	-20.4025	-25.7737	-24.227	-17.4107	-3.21378	0.171042
CGATTA	-10.9141	-10.2839	-10.2827	-9.12791	-5.5019	0.374795
CGATTC	-14.6187	-15.8849	-14.2042	-13.3112	-3.3611	0.263354
CGATTG	-14.3054	-14.8798	-13.489	-11.7066	-2.85971	1.20461
CGATTT	-13.1479	-12.3093	-11.8287	-11.0599	-4.34992	-0.515565
CGCAAA	-9.9147	-9.35118	-11.7856	-8.10652	-6.94205	4.03573
CGCAAC	-1.4365	-4.18759	1.12296	-3.96407	-4.53553	0.849786
CGCAAG	4.94142	1.31629	5.73706	-3.48847	-3.92653	-2.93271
CGCAAT	-7.51005	-8.77732	-9.98762	-6.5001	-6.42416	0.935572
CGCACA	-7.94923	-11.0484	-10.4655	-10.043	-2.37625	-1.11548
CGCACC	-1.21805	-1.52549	0.825669	-3.5027	-3.54415	1.85408
CGCACG	-9.03329	-8.09353	-5.74413	-9.45213	-2.08031	2.21523
CGCACT	-13.0607	-12.4941	-14.6036	-9.73449	-2.88068	0.460559
CGCAGA	-17.5212	-21.1571	-18.7343	-17.7427	-3.90958	-0.0901998
CGCAGC	-4.7569	-6.12417	-1.50841	-7.6483	-4.48623	5.74285
CGCAGG	-9.87603	-7.85712	-8.1448	-12.8163	-4.23445	3.71633
CGCAGT	-14.4904	-15.1911	-16.0761	-13.2766	-5.36175	3.3145
CGCATA	-6.94029	-8.57046	-8.16687	-6.13083	-2.21609	1.48215
CGCATC	3.83776	0.719264	7.92815	-2.24074	-3.10028	2.38701
CGCATG	0.402815	-3.5394	2.82433	-3.73851	-3.16399	0.910267
CGCATT	-10.9673	-10.7524	-11.0098	-6.38859	-3.40237	-0.411436
CGCCAA	-11.3481	-14.2068	-8.06273	-12.6051	-0.259946	-0.806066
CGCCAC	-6.84787	-8.82654	-2.92784	-8.96345	-1.02018	1.60448
CGCCAG	-0.0619456	-2.70111	2.77113	-3.79684	-4.27445	7.16048
CGCCAT	-8.86818	-13.3709	-11.5456	-10.5916	0.992944	3.0585
CGCCCA	-13.7174	-9.92328	-6.90234	-10.9445	0.263328	-2.05286
CGCCCC	-10.6542	-4.15071	-6.57345	-9.25121	-3.62073	-0.823986
CGCCCG	-15.9186	-5.06387	-8.38374	-11.9916	-2.28435	3.85822
CGCCCT	-11.4276	-7.73495	-5.45969	-11.8644	-3.01614	-0.744324
CGCCGA	-16.4017	-11.7924	-9.55931	-17.7909	-1.98647	1.37207
CGCCGC	0.214419	4.62039	6.20003	-5.37403	-0.84212	4.54067
CGCCGG	-12.87	-3.62305	-5.06822	-10.1387	-3.71014	3.53369
CGCCGT	-17.261	-13.8898	-10.621	-15.1885	-2.8713	5.85672
CGCCTA	-10.8269	-13.1014	-10.461	-7.86067	-6.12457	-1.43346
CGCCTC	0.706165	-1.05176	2.38844	-7.5867	-3.94744	-0.628738
CGCCTG	7.67764	2.95349	5.60696	-2.38155	-3.37913	8.51328
CGCCTT	-8.25236	-9.20255	-6.76668	-7.45255	-2.59248	-1.73651
CGCGAA	-12.1819	-13.1857	-15.135	-11.5738	-5.19756	1.53079
CGCGAC	-12.0432	-5.02992	-5.8464	-7.80493	-2.97039	0.860466
CGCGAG	-14.6466	-6.79958	-9.66892	-11.6151	-1.61879	0.238866
CGCGAT	-12.0102	-11.9752	-13.8688	-10.7462	-3.45678	5.5028
CGCGCA	-6.38015	-3.95466	-3.61314	-9.20132	-2.05531	1.38863
CGCGCC	-4.62523	3.3382	-2.34109	-6.32198	-3.08481	3.83159
CGCGCG	-2.43032	6.92542	2.16372	-2.68215	-0.487274	3.24982
CGCGCT	-5.51974	-5.10429	-0.124734	-8.28367	-3.90754	7.03149
CGCGGA	-16.5046	-13.1706	-15.5478	-14.5438	-4.17967	1.0923
CGCGGC	-13.6929	-1.96498	-7.02513	-9.30985	-1.80379	1.70861
CGCGGG	-12.1557	-0.999498	-7.86805	-9.72018	-2.67946	-2.5585
CGCGGT	-12.7426	-10.2958	-15.4158	-12.0612	-4.64935	4.13175
CGCGTA	-10.4529	-12.6846	-10.2211	-7.5916	-3.30663	6.61689
CGCGTC	-12.5098	-10.0885	-8.78297	-9.9453	-2.7883	1.83887
CGCGTG	-13.328	-9.31333	-8.64795	-10.0667	-2.87576	4.81596
CGCGTT	-12.609	-12.1805	-13.4149	-10.654	-3.31315	4.03985
CGCTAA	-11.6326	-14.7892	-13.6755	-9.09759	-5.06923	-0.696692
CGCTAC	7.52263	-1.17372	8.22644	-0.724918	-3.06494	0.29348
CGCTAG	-12.4878	-14.3876	-14.4899	-9.75664	-4.70472	-2.96572
CGCTAT	-3.09104	-7.41015	-7.06854	-3.72507	-6.03193	0.205784
CGCTCA	-8.61136	-10.8656	-8.7287	-12.3622	-2.63251	-3.33127
CGCTCC	-4.18407	-5.60012	-0.789805	-7.48622	-1.99757	-1.94096
CGCTCG	-8.73039	-7.43584	-7.9093	-9.8329	-1.35193	-1.9181
CGCTCT	-8.17807	-13.3037	-11.5303	-13.1611	-2.38259	1.07399
CGCTGA	-22.3933	-24.5231	-22.7999	-18.6021	-2.23997	12.5535
CGCTGC	-1.40783	-4.9586	5.03466	-7.18807	0.00840391	8.09655
CGCTGG	-7.57166	-7.67255	-3.1407	-12.0899	-1.39314	25.3491
CGCTGT	-10.0112	-15.1037	-13.6286	-13.6956	-3.3404	5.89492
CGCTTA	-9.85923	-9.79352	-10.7512	-6.38392	-3.18509	-2.41159
CGCTTC	8.64856	-1.09585	7.88517	-1.82472	-1.54521	1.2491
CGCTTG	-12.2696	-12.2363	-13.3907	-8.78268	-1.41145	-4.77906
CGCTTT	-6.8461	-8.01853	-12.0633	-8.28735	-2.42839	2.61203
CGGAAA	-15.6352	-20.7606	-19.4494	-18.1288	-11.0625	2.77854
CGGAAC	-8.51989	-12.2854	-11.8689	-14.193	-3.72037	0.511245
CGGAAG	-9.86163	-20.683	-15.7557	-19.116	-7.58732	8.53544
CGGAAT	-11.8871	-14.9469	-13.8326	-14.317	-5.29954	1.02772
CGGACA	-12.9234	-16.8237	-12.2868	-17.0059	-5.19145	0.00302288
CGGACC	-10.95	-6.29345	-6.27244	-10.9263	-3.57352	-1.92313
CGGACG	-17.2436	-15.292	-15.3647	-16.1818	-3.67728	-1.68425
CGGACT	-9.77028	-11.7453	-12.4499	-14.1982	-4.99823	-2.52562
CGGAGA	-22.9065	-29.0082	-25.3521	-27.0857	-7.84585	-1.00461
CGGAGC	-14.9822	-14.3907	-13.2654	-17.7452	-5.17746	-1.81689
CGGAGG	-23.2192	-22.4881	-22.6134	-23.5787	-5.61112	-2.00711
CGGAGT	-16.0764	-20.4468	-17.98	-16.7563	-7.05187	-1.28317
CGGATA	-7.82334	-9.9108	-8.53354	-9.12687	-4.20273	0.06476
CGGATC	-5.84023	-9.48873	-7.68158	-11.1376	-5.05193	-2.41327
CGGATG	-16.2966	-21.649	-18.0752	-17.565	-6.606	-0.88276
CGGATT	-8.47406	-10.4935	-10.6441	-11.1093	-5.92898	-1.24427
CGGCAA	-14.0208	-16.9954	-13.6075	-15.4162	-4.09521	3.72083
CGGCAC	-12.2044	-12.5275	-9.17442	-11.9388	-4.09308	3.86011
CGGCAG	-9.44183	-10.7995	-7.91225	-8.29881	-4.53795	2.94752
CGGCAT	-14.9924	-18.5401	-13.4422	-15.2058	-4.56744	4.83058
CGGCCA	-15.1286	-10.7521	-6.79346	-14.5189	-2.13966	-4.67513
CGGCCC	-12.4692	-3.66288	-4.35282	-8.71803	-3.14587	0.22076
CGGCCG	-17.8599	-6.93778	-9.50354	-16.325	-3.42012	-1.42719
CGGCCT	-11.8766	-8.45519	-9.49474	-12.7233	-3.66376	2.16392
CGGCGA	-13.9129	-10.8975	-10.0334	-14.5816	-4.15471	4.14782
CGGCGC	-2.63937	4.26897	4.75434	-3.14012	-1.78202	5.14133
CGGCGG	-7.43667	2.6788	-1.37402	-6.77052	-1.16106	8.55005
CGGCGT	-15.3632	-12.4471	-10.6694	-14.8663	-1.24865	3.63234
CGGCTA	-14.9191	-14.1278	-13.351	-12.1107	-2.98985	-1.06865
CGGCTC	-10.2573	-8.28013	-5.57473	-9.29352	-4.5412	-1.68694
CGGCTG	-10.5295	-9.76099	-2.80812	-9.33588	-3.07221	3.0013
CGGCTT	-15.9848	-13.3497	-13.8304	-15.2819	-4.15503	0.461298
CGGGAA	-16.7388	-17.5156	-19.7109	-17.8754	-6.12619	-3.28525
CGGGAC	-8.31023	-5.74865	-4.1421	-9.54032	-3.73928	-3.47505
CGGGAG	-9.65366	-8.75403	-5.15573	-10.9282	-5.37739	-2.89229
CGGGAT	-11.455	-10.851	-10.8351	-11.049	-3.94628	-3.0525
CGGGCA	-16.0648	-10.5843	-10.1489	-12.8316	-4.03826	1.21572
CGGGCC	-11.9654	-3.24215	-0.908828	-8.65316	-1.77634	-3.01525
CGGGCG	-15.1482	-5.08508	-10.5282	-12.1348	-2.29281	1.80378
CGGGCT	-11.8671	-9.14199	-8.77948	-11.7727	-3.22266	-1.50218
CGGGGA	-22.3119	-17.2918	-18.4249	-19.6809	-4.95511	-3.475
CGGGGC	-12.1019	-5.85591	-7.2852	-11.0804	-2.41368	-1.06518
CGGGGG	-20.9067	-11.9286	-16.784	-16.5447	-5.27335	-3.83845
CGGGGT	-14.4533	-11.2417	-14.3116	-13.5003	-4.30689	-3.22839
CGGGTA	-11.8508	-10.049	-13.0346	-7.6362	-4.16551	-1.06389
CGGGTC	-7.6965	-7.48678	-6.06953	-7.75308	-0.87514	-2.35141
CGGGTG	-10.4895	-8.11863	-9.51742	-7.78265	-5.24679	-0.224171
CGGGTT	-11.1358	-10.9051	-13.4302	-10.105	-2.66724	-3.32172
CGGTAA	-10.3096	-12.5965	-10.4424	-8.48412	2.43484	8.17985
CGGTAC	-4.52786	-7.68011	-5.94392	-7.92975	2.91406	4.87049
CGGTAG	-12.37	-16.4692	-13.8939	-9.13808	-0.885821	1.07985
CGGTAT	-10.4177	-14.4918	-11.0056	-7.8866	3.18786	5.3791
CGGTCA	-14.3701	-18.4591	-14.7873	-15.176	-3.04759	3.86532
CGGTCC	-13.912	-12.5373	-12.8207	-12.5395	-0.917056	-0.926135
CGGTCG	-12.1232	-13.3634	-12.8552	-10.8018	-1.90585	2.00317
CGGTCT	-12.3477	-14.9876	-14.2067	-11.1475	-2.57833	1.48389
CGGTGA	-19.9188	-24.1626	-20.217	-19.5678	1.49958	4.68313
CGGTGC	-14.2128	-14.3298	-12.3991	-14.3654	4.51151	4.4565
CGGTGG	-21.4845	-24.1065	-22.4805	-20.0201	1.25366	4.98149
CGGTGT	-17.6545	-21.9184	-19.581	-17.0225	4.81041	0.335542
CGGTTA	-10.154	-11.3325	-9.74882	-7.04818	-3.32575	2.47156
CGGTTC	-11.5712	-13.8246	-13.0846	-12.8907	0.0688035	5.24515
CGGTTG	-14.0929	-17.0388	-14.0664	-9.59082	-2.41232	0.41043
CGGTTT	-9.30401	-11.8544	-11.3661	-10.9001	-1.17036	1.49071
CGTAAA	-9.59805	-11.1879	-6.49036	-3.12978	-0.122041	7.12093
CGTAAC	-10.5004	-10.0307	-9.73681	-4.61223	-1.60237	8.42964
CGTAAG	-10.0488	-8.98998	-11.2287	-5.19632	-0.595851	-0.566363
CGTAAT	-7.8383	-11.3474	-6.79698	-3.28927	-1.35312	-0.388812
CGTACA	-15.6664	-19.8096	-14.1685	-12.8025	-2.55201	-0.104024
CGTACC	-10.2294	-14.2652	-11.704	-9.94284	-0.862143	5.60918
CGTACG	-11.5736	-18.0046	-13.2166	-11.8506	-3.6097	1.47005
CGTACT	-13.1815	-15.7393	-11.1725	-11.318	0.841836	2.44274
CGTAGA	-14.5988	-15.6891	-12.9304	-8.51646	-1.71735	0.117415
CGTAGC	-10.5262	-12.2243	-12.1284	-6.37308	-3.072	3.55686
CGTAGG	-7.87788	-9.01073	-11.2324	-6.04646	-3.73251	-1.75389
CGTAGT	-8.83841	-12.496	-9.501	-4.03644	-1.57759	-0.00871201
CGTATA	-10.6751	-12.7371	-10.318	-7.1181	-0.626638	-0.779852
CGTATC	-16.0843	-17.0255	-17.1461	-10.4821	-1.42955	3.50876
CGTATG	-17.533	-22.726	-17.4764	-13.0358	0.111972	1.17251
CGTATT	-13.3224	-12.095	-11.3059	-7.15943	1.09787	3.10059
CGTCAA	-17.7914	-18.1333	-12.9445	-15.3688	3.67685	-1.79976
CGTCAC	-15.0425	-18.5555	-14.9624	-13.1287	-0.657867	2.87798
CGTCAG	-17.1317	-18.6355	-14.4423	-11.4849	-4.16908	11.427
CGTCAT	-16.054	-18.7386	-13.0589	-14.9637	0.647293	-0.50603
CGTCCA	-14.2526	-17.6076	-10.3681	-12.5431	-0.64186	-1.21093
CGTCCC	-15.8694	-14.9177	-10.5521	-12.3336	-1.68577	-2.24756
CGTCCG	-14.6144	-13.6461	-10.597	-12.6174	-4.41191	6.02719
CGTCCT	-16.6844	-16.26	-12.7929	-15.0645	-2.98459	0.746131
CGTCGA	-11.7929	-13.0986	-8.90023	-10.1986	-2.57252	-1.88097
CGTCGC	-10.2136	-8.41151	-6.40134	-9.85276	-2.32119	2.59001
CGTCGG	-12.6016	-10.8231	-10.2677	-11.0155	-3.63645	1.02645
CGTCGT	-12.2987	-11.9757	-9.53436	-11.7597	3.65678	7.02867
CGTCTA	-14.3448	-15.7033	-11.9216	-9.65195	-4.48042	-2.35284
CGTCTC	-13.8888	-16.4249	-13.748	-12.3931	-2.13408	-0.232353
CGTCTG	-17.0274	-18.6429	-17.3779	-13.4571	-4.61188	16.3642
CGTCTT	-14.333	-16.4314	-9.89079	-10.7558	-1.11811	3.0237
CGTGAA	-15.3254	-15.476	-12.74	-13.6985	6.08183	9.53343
CGTGAC	-14.2542	-12.747	-11.3509	-10.1645	-0.876417	2.3778
CGTGAG	-11.5447	-12.0182	-12.6447	-6.75847	-3.20874	-2.8025
CGTGAT	-11.4833	-15.8276	-9.3232	-9.69188	4.61107	0.693003
CGTGCA	-16.0803	-16.1467	-10.1233	-14.9772	1.82834	0.866127
CGTGCC	-13.125	-11.4752	-10.2207	-10.2876	2.69322	0.519601
CGTGCG	-11.9991	-9.80114	-4.77546	-10.9892	-1.43035	4.54831
CGTGCT	-13.798	-12.6731	-5.72823	-11.8427	5.33355	5.34901
CGTGGA	-23.5492	-24.2944	-14.8716	-21.4417	-3.80938	1.55685
CGTGGC	-18.9907	-14.9035	-12.9572	-13.6852	-0.69535	4.70804
CGTGGG	-14.1561	-11.4543	-9.21263	-12.7643	-2.10653	-0.429443
CGTGGT	-16.0121	-15.7655	-11.2878	-13.789	8.13943	6.12789
CGTGTA	-12.3859	-14.2606	-8.74882	-7.65012	0.413961	-1.21983
CGTGTC	-13.9294	-13.5722	-10.1032	-12.5657	1.32097	-1.4161
CGTGTG	-12.3721	-13.1692	-12.6298	-11.3486	0.242218	0.753889
CGTGTT	-13.9061	-15.6314	-12.7153	-13.4958	3.90956	0.468695
CGTTAA	-11.0589	-15.2222	-12.628	-9.53173	-5.19778	2.06774
CGTTAC	-9.9334	-12.6938	-11.757	-6.95289	-2.28046	1.35951
CGTTAG	-10.0185	-13.8696	-13.8794	-9.4011	-6.58371	-1.67767
CGTTAT	-10.389	-13.6342	-10.691	-5.31059	-0.869486	3.78568
CGTTCA	-15.4316	-18.9059	-14.6832	-14.6708	0.165776	1.80459
CGTTCC	-13.8964	-18.3771	-14.5021	-12.1227	-1.51082	5.22939
CGTTCG	-13.5615	-14.4616	-14.7586	-13.5254	-3.99885	1.15855
CGTTCT	-14.3998	-17.9384	-11.2408	-10.7503	0.320415	5.43853
CGTTGA	-17.9834	-21.0254	-19.2655	-13.0807	-3.11408	5.67157
CGTTGC	-15.1014	-18.7551	-17.544	-10.8257	-1.48612	2.89407
CGTTGG	-19.8867	-21.1324	-19.7125	-13.8937	-0.981387	-3.40498
CGTTGT	-13.7045	-17.4233	-14.4118	-9.7134	-1.38074	-1.49651
CGTTTA	-12.4701	-13.5401	-8.75545	-6.91744	-0.350343	2.6654
CGTTTC	-14.7847	-14.6235	-13.811	-11.8464	0.352755	3.58352
CGTTTG	-14.7784	-19.5796	-15.5055	-12.5217	3.11704	1.95048
CGTTTT	-13.8152	-14.9633	-12.3978	-9.75402	-1.67514	2.11042
CTAAAA	-9.83577	-3.2024	-1.19641	4.05919	-6.13925	-5.06563
CTAAAC	-9.42599	-4.85097	-3.48664	-0.041093	-4.92177	-1.78641
CTAAAG	-10.3395	-4.12208	-7.10506	0.469854	-3.2064	-1.84764
CTAAAT	-9.66774	-3.61739	-1.10543	4.51516	-2.42974	-3.43068
CTAACA	-3.51013	0.407429	-3.24168	1.24786	-3.6833	-0.926486
CTAACC	-3.09146	0.583429	-4.76283	-0.487998	-4.25099	3.80437
CTAACG	-10.9676	-15.5816	-13.5013	-10.08	-3.62058	0.216124
CTAACT	-3.96416	1.53558	-2.55738	1.55989	-4.26026	1.8256
CTAAGA	-4.23733	-0.19223	-5.39816	0.289245	-5.91262	0.291297
CTAAGC	-7.02173	-4.221	-10.0798	-1.91274	-2.70528	-1.86933
CTAAGG	-10.8889	-6.2143	-11.6021	-0.875502	-5.44993	-1.56164
CTAAGT	-7.54343	-5.0861	-7.26705	-1.98147	-4.65159	0.00464448
CTAATA	-6.16717	0.126284	1.14927	4.59395	-1.20578	-2.909
CTAATC	-6.5703	-3.99951	-3.52834	1.17367	-4.947	-3.35195
CTAATG	-8.88536	-4.38891	-2.13273	0.654519	-2.48294	-4.11168
CTAATT	-6.52604	-2.89973	-2.09215	2.10049	-4.27752	-3.39794
CTACAA	20.1622	13.7152	18.4854	10.6253	1.89494	-0.468576
CTACAC	11.2947	5.00519	10.7284	5.39205	-0.752555	-0.0828077
CTACAG	4.62457	2.06586	2.09025	4.82097	-1.76374	0.553042
CTACAT	17.5977	10.4728	16.3103	8.80168	2.12638	1.26465
CTACCA	15.7293	13.26	15.9306	9.97716	-0.851292	-1.26787
CTACCC	6.20984	4.61456	4.68853	2.23314	-2.7917	-1.3778
CTACCG	12.9378	3.85468	11.0536	0.588497	-1.35049	0.4914
CTACCT	30.2982	19.4911	25.9922	15.2886	-4.22299	3.08891
CTACGA	-17.8616	-17.9863	-13.0433	-17.4428	-1.01694	0.938733
CTACGC	-14.0995	-16.239	-13.0938	-10.8034	-2.73241	-1.49136
CTACGG	-16.542	-21.1038	-13.2694	-16.3641	-2.30805	0.106227
CTACGT	-11.0544	-14.4649	-6.92969	-9.64913	-2.0666	-2.47853
CTACTA	8.91675	6.10389	10.5104	5.20522	-2.8465	-0.485979
CTACTC	6.58923	3.69738	7.4921	2.9443	-0.658379	0.492387
CTACTG	6.89807	0.879209	4.0169	3.44051	-1.10022	-0.296943
CTACTT	10.7419	8.52157	13.2781	7.81593	1.7405	-0.432276
CTAGAA	-8.08868	-5.43641	-5.77133	2.00441	-3.29667	-3.39506
CTAGAC	-10.0653	-6.46369	-10.3963	-2.09409	-4.65851	-1.69826
CTAGAG	-14.864	-11.2156	-17.1144	-6.1305	-3.42516	-3.13115
CTAGAT	-8.66628	-4.22914	-5.64631	-0.889813	-4.76031	-3.3302
CTAGCA	-4.13408	-1.85342	-3.76841	1.76456	-3.28841	-1.64436
CTAGCC	-9.95721	-3.70794	-12.7991	-5.75462	-2.35837	-2.06488
CTAGCG	-10.4164	-12.1713	-12.0913	-7.56206	-3.6466	-2.47175
CTAGCT	-6.76148	-5.13698	-5.99201	-0.0924342	-3.31691	-1.16706
CTAGGA	-4.86324	-4.71618	-3.92313	0.432055	-5.9357	-0.96326
CTAGGC	-9.72619	-6.40156	-13.5611	-3.68645	-5.61645	-2.27123
CTAGGG	-8.95987	-7.00624	-12.4101	-5.29288	-4.9817	-2.59456
CTAGGT	-5.12079	-2.90113	-5.84406	-1.66191	-2.48076	-2.59051
CTAGTA	-6.49501	-2.81858	-0.975676	1.03546	-1.44299	-1.34297
CTAGTC	-6.95433	-6.35039	-6.57645	-0.770084	-1.13618	-1.732
CTAGTG	-10.0015	-8.28284	-9.19122	-1.74661	-0.623145	-2.12853
CTAGTT	-2.26338	-2.13273	-2.3103	2.8796	-1.25146	-1.03371
CTATAA	-3.28999	2.7518	1.67046	4.84355	-1.67957	-0.524539
CTATAC	-13.6841	-11.5682	-12.3203	-5.33903	-1.61592	0.0663426
CTATAG	-8.77172	-3.65104	-4.38073	0.67275	0.435716	-2.66431
CTATAT	-14.7224	-8.52875	-10.5889	-4.10126	-4.00602	0.611173
CTATCA	-9.08633	-4.02011	-7.92804	-3.0929	-5.63443	-0.318328
CTATCC	-13.5704	-8.46369	-13.7197	-4.90028	-5.34882	0.43649
CTATCG	-12.0498	-11.1867	-13.9695	-7.09232	-6.53817	0.747465
CTATCT	-8.65754	-5.41273	-9.07839	-2.75361	-6.07599	4.38574
CTATGA	15.0469	9.69844	3.7959	7.1763	-5.53825	0.0937015
CTATGC	6.61748	1.19254	-3.55495	0.955867	-3.29751	-0.307162
CTATGG	0.745602	0.110486	-7.34056	1.37273	-5.34425	-5.54108
CTATGT	0.44058	-3.68423	-7.32903	-1.19833	-6.019	-1.57907
CTATTA	-6.4471	-1.81286	-0.98641	3.4638	-4.34405	-3.78647
CTATTC	-8.37293	-3.86655	-5.85338	-0.975079	-3.89892	-1.57001
CTATTG	-10.9665	-6.46315	-6.09398	-0.423989	-0.546709	-5.38776
CTATTT	-9.53831	-3.32688	-2.815	1.01775	-3.56945	-2.95094
CTCAAA	0.918559	4.48806	4.685	4.7251	8.25458	-2.42245
CTCAAC	14.7164	10.2802	14.7746	5.89901	2.6718	-0.696197
CTCAAG	21.457	16.1906	20.4376	9.534	7.37342	-3.67195
CTCAAT	-0.895844	-0.398177	-3.93765	-0.788437	4.89904	-2.6395
CTCACA	10.2878	9.2567	0.871846	5.64166	-2.21834	-1.51179
CTCACC	16.6125	16.084	12.945	10.5545	-1.9642	0.808118
CTCACG	-13.1873	-13.7608	-13.0198	-13.1885	-1.03299	-3.4
CTCACT	0.54082	2.63681	-6.66231	2.1581	-2.70273	-1.90735
CTCAGA	15.0659	13.5142	7.33472	9.74333	-4.93416	-1.60403
CTCAGC	23.5773	18.759	15.1529	14.2803	-3.2737	-1.68726
CTCAGG	17.2941	14.0567	9.76989	10.5841	-4.31514	1.16102
CTCAGT	6.21455	5.01669	0.887568	5.77507	-4.25115	-2.43841
CTCATA	-1.48196	0.675244	-0.427126	3.64738	3.10843	-0.389499
CTCATC	22.2827	15.9109	20.2908	9.26434	-0.663245	-2.63424
CTCATG	14.964	6.01633	10.2359	6.56081	2.19051	-3.61132
CTCATT	-0.260451	2.15561	-1.22878	3.91809	0.238474	-2.47352
CTCCAA	21.7768	19.5318	22.3461	12.6226	9.46325	1.49235
CTCCAC	12.2014	12.316	12.3813	6.02779	4.30186	0.0934108
CTCCAG	25.1112	21.6662	23.4801	15.257	6.13276	2.58248
CTCCAT	22.0875	13.6069	17.787	9.49843	5.79778	0.334885
CTCCCA	13.5928	14.4825	13.128	6.83027	-3.36564	-1.00252
CTCCCC	1.75807	9.75328	9.03838	2.57269	-4.41751	-1.84537
CTCCCG	-10.2168	-9.82989	-5.99607	-9.73677	-3.50364	-1.07651
CTCCCT	9.10983	11.4872	8.42158	4.24853	-4.15329	0.366115
CTCCGA	-21.7053	-20.9915	-19.3462	-21.329	-3.88846	-0.404399
CTCCGC	-11.1951	-10.4525	-11.5382	-12.5799	-2.431	-0.412796
CTCCGG	-13.4354	-14.5143	-11.723	-16.2786	-5.33769	2.22474
CTCCGT	-18.6394	-18.6455	-16.558	-17.4532	-2.97221	-0.1358
CTCCTA	5.85483	2.15115	4.88941	4.57188	-4.20431	0.470462
CTCCTC	14.9097	16.2806	14.2572	6.75447	-0.029813	0.466212
CTCCTG	23.413	21.6496	20.3806	12.9057	0.0488296	-1.32099
CTCCTT	10.3055	11.3657	10.6496	8.23219	-1.08827	0.308258
CTCGAA	-11.4939	-12.8475	-10.3705	-8.64206	-2.82351	-1.97369
CTCGAC	-12.2402	-12.8551	-8.24758	-11.2985	-1.36369	-0.313961
CTCGAG	-15.6515	-14.1549	-12.813	-12.8365	0.307241	-2.44797
CTCGAT	-13.5536	-14.596	-13.0486	-10.1578	-1.76969	-0.176956
CTCGCA	-13.8819	-12.1991	-12.1729	-11.523	-3.20474	-0.982283
CTCGCC	-9.90556	-5.30448	-7.23696	-11.3358	-2.46021	0.139388
CTCGCG	-11.3649	-6.82079	-10.7575	-9.66558	-1.22747	-0.0970655
CTCGCT	-11.6272	-8.12323	-7.47895	-10.5156	-1.02237	-1.0664
CTCGGA	-15.408	-14.4311	-14.951	-19.0859	-4.04369	-2.2283
CTCGGC	-16.2544	-9.81874	-11.0837	-13.6414	-2.7007	0.513673
CTCGGG	-14.6239	-8.01795	-11.7694	-12.997	-3.92841	-3.48202
CTCGGT	-14.4619	-14.2103	-13.6074	-13.0643	-3.15257	-0.485181
CTCGTA	-8.93107	-9.99098	-6.98615	-7.292	1.78184	0.0949559
CTCGTC	-12.4076	-11.5364	-7.04313	-11.4767	1.3627	-0.477893
CTCGTG	-14.1641	-12.7121	-12.9174	-9.94425	7.03373	-0.199797
CTCGTT	-11.1324	-13.217	-9.23783	-8.54837	2.7433	-2.23342
CTCTAA	-6.07171	-5.14837	-4.75013	-1.30996	-7.48752	2.81448
CTCTAC	8.38495	4.31167	6.18833	2.40119	-4.0885	1.29277
CTCTAG	-8.11421	-3.60122	-7.55242	-2.404	-4.82389	-1.54132
CTCTAT	-6.87403	-4.15068	-12.016	-3.32348	-5.73151	-0.8998
CTCTCA	2.49077	7.20734	-2.24191	1.84632	-1.2624	-0.649787
CTCTCC	4.81732	7.86766	1.25031	2.98641	-2.23159	1.125
CTCTCG	-13.4126	-12.6131	-15.9688	-13.4722	-2.50624	-2.2086
CTCTCT	2.13436	5.96048	-6.77384	-0.816046	-2.45479	1.32611
CTCTGA	7.89446	12.0663	3.52467	5.14745	-2.52492	2.22787
CTCTGC	13.1938	14.7651	3.70561	4.40407	-1.02693	2.19672
CTCTGG	14.0357	16.6108	6.76291	5.92335	-5.94509	2.51962
CTCTGT	7.41525	5.19523	-2.05913	2.09331	-3.27688	-0.915804
CTCTTA	-2.32074	1.16829	0.782118	3.73592	0.152779	2.20648
CTCTTC	24.1874	18.2998	20.6107	9.48713	1.88193	1.50234
CTCTTG	0.602656	4.89437	0.843527	4.70469	7.56717	-1.89575
CTCTTT	1.31241	1.83467	0.751977	6.09602	5.32124	-1.39593
CTGAAA	-0.696378	5.58151	7.4555	8.48135	8.01884	17.3704
CTGAAC	6.20664	4.04182	6.26013	3.36983	1.43837	8.79409
CTGAAG	27.9616	18.7118	17.0558	10.5399	7.38703	2.0324
CTGAAT	-3.36957	-0.846049	2.95523	3.11064	1.63976	1.33865
CTGACA	12.2682	11.0318	1.79604	7.59102	-1.13175	-0.0351856
CTGACC	20.3973	18.3739	16.8565	8.00146	-1.77767	13.2045
CTGACG	-22.7394	-26.3355	-23.5448	-19.1425	-5.02619	3.60741
CTGACT	9.27933	8.05349	-0.764022	3.2929	-4.11347	3.69661
CTGAGA	12.4005	6.59736	2.70218	6.49452	-7.68271	-2.5351
CTGAGC	18.9235	15.0636	13.598	9.04253	-3.92796	0.343077
CTGAGG	6.43806	1.08017	-5.0703	6.16032	-7.91392	-3.04557
CTGAGT	3.17033	-0.585292	-5.9135	1.2894	-4.90979	-2.79349
CTGATA	-0.436977	4.31488	6.00988	5.99438	6.95771	-1.38328
CTGATC	1.05719	1.80149	4.08469	-1.13061	1.3142	5.29308
CTGATG	16.644	9.15351	13.3962	11.7494	2.87773	6.38509
CTGATT	0.0742023	2.26623	2.90498	5.12034	2.10332	8.13222
CTGCAA	11.5017	9.68619	8.77872	6.39965	-2.13109	8.94816
CTGCAC	16.802	12.9157	16.5376	6.00768	-1.69277	4.85316
CTGCAG	35.1015	28.0699	29.863	16.0051	-0.135745	1.41448
CTGCAT	11.645	7.24582	8.0726	3.92669	4.40209	7.888
CTGCCA	30.5848	23.6509	23.2616	17.0755	2.55521	5.17807
CTGCCC	23.1127	24.2896	28.4501	13.5682	0.281329	2.14966
CTGCCG	-9.41535	-13.2859	-8.62474	-11.7952	-0.650555	8.98942
CTGCCT	28.4084	24.014	16.9076	14.7274	-3.03856	4.07909
CTGCGA	-22.5635	-20.0158	-22.3457	-17.3256	-4.86574	-0.608292
CTGCGC	5.00422	3.17234	7.67159	-4.88295	-3.27495	9.20881
CTGCGG	-16.0306	-11.7648	-5.13284	-11.6384	-5.05193	-0.230947
CTGCGT	-17.7221	-16.9972	-16.6636	-10.8222	-4.4477	18.6868
CTGCTA	0.140504	-2.99537	0.161995	4.73524	1.79962	-0.982234
CTGCTC	23.8058	19.7677	22.8322	10.0782	2.95486	1.89752
CTGCTG	43.9182	32.0183	39.3128	21.4016	9.29684	17.1089
CTGCTT	9.23015	9.35938	10.7335	7.77723	5.31257	1.52798
CTGGAA	14.1632	10.5112	9.43218	7.65962	-4.02029	25.8028
CTGGAC	25.0245	18.3104	25.3587	7.80893	-0.81998	4.69121
CTGGAG	44.2286	30.9092	34.5155	16.8308	-4.23358	4.16624
CTGGAT	13.7863	13.115	8.46042	8.53661	-3.89699	13.4616
CTGGCA	17.8847	16.1292	6.73158	9.49133	-4.23969	12.5855
CTGGCC	28.9218	26.3147	30.3687	13.831	-0.60183	4.22737
CTGGCG	-14.9999	-15.1638	-12.3279	-13.1003	-4.49815	20.8033
CTGGCT	26.813	20.392	12.1474	11.5075	-3.0844	8.11685
CTGGGA	19.9259	14.953	8.12617	6.20117	-4.05741	5.7035
CTGGGC	26.7199	21.0537	25.8851	9.07152	-1.42479	6.68772
CTGGGG	10.5344	10.4821	8.6655	4.11544	-3.08483	2.83026
CTGGGT	6.25693	4.15535	-0.992634	2.06835	-2.25354	4.65774
CTGGTA	-3.77956	-5.13754	-5.23529	1.48817	10.0909	5.34488
CTGGTC	12.691	8.23133	10.896	3.75165	1.03636	4.45879
CTGGTG	30.2423	21.5251	29.7414	13.6108	10.6559	17.3567
CTGGTT	1.77361	1.14555	3.82994	5.30898	3.9557	7.03282
CTGTAA	1.77513	4.19566	4.85725	4.91044	0.404606	5.77815
CTGTAC	-2.90774	-5.34458	-2.53099	-4.59886	0.479509	5.23104
CTGTAG	-6.06469	-1.89922	-3.9447	2.83388	-0.323652	-1.06657
CTGTAT	-10.5888	-7.27758	-9.81506	-3.30902	-1.25559	4.41271
CTGTCA	9.17721	7.22	-1.52553	2.83764	-3.66199	-2.31213
CTGTCC	9.15528	7.49837	6.18276	-1.40199	-3.25984	-0.172137
CTGTCG	-15.8167	-16.163	-14.7643	-14.3971	-2.30954	0.827795
CTGTCT	4.30025	4.98329	-6.28641	1.75333	-2.92725	3.26108
CTGTGA	33.7751	20.4422	18.5726	15.9994	0.815592	0.327122
CTGTGC	18.7136	12.0209	8.90764	6.29046	-0.819604	3.2976
CTGTGG	27.7709	16.863	6.79239	10.1121	-1.44551	4.44499
CTGTGT	16.0856	9.32582	-1.45174	2.8367	-2.43781	1.21902
CTGTTA	-4.69236	-3.7192	-0.818209	3.46353	-0.316804	-2.05806
CTGTTC	-0.796965	-1.00705	1.12251	-0.718828	5.15355	10.3263
CTGTTG	-3.86179	-4.05197	-3.21157	2.51604	2.50964	-0.725814
CTGTTT	0.0198493	2.29623	-1.56643	3.50823	3.7407	9.60276
CTTAAA	2.76824	7.96721	6.66997	8.87855	-9.19012	-3.75796
CTTAAC	-1.92544	-3.87067	-1.86035	2.35765	-4.81011	-1.17576
CTTAAG	-4.29107	-0.91658	-3.86406	0.675606	-5.17627	-1.43531
CTTAAT	0.443787	3.02551	3.78866	6.4381	-5.2122	-2.44695
CTTACA	0.171005	3.80648	3.28318	5.69149	2.1539	-1.28172
CTTACC	1.06179	1.33197	-1.80274	2.09554	1.14524	-1.08203
CTTACG	-13.0293	-15.8055	-16.4479	-10.0339	-0.177027	0.440993
CTTACT	-1.8789	3.73068	1.6159	4.6363	1.55314	-1.48348
CTTAGA	-1.87117	2.77017	-0.556696	1.82796	-5.67258	-1.9372
CTTAGC	0.373012	0.140288	-2.46734	0.280742	-2.76386	-1.12222
CTTAGG	-2.31573	0.580266	-4.87261	-0.152221	-3.56015	-2.59827
CTTAGT	0.238948	2.48733	1.34784	2.548	-2.99544	-2.83263
CTTATA	-6.68192	-1.50348	-0.404556	1.64596	0.325034	0.655789
CTTATC	-7.83739	-4.83767	-5.70458	-0.187394	0.241511	1.37222
CTTATG	-7.52535	-3.51903	-2.01739	1.30568	1.53618	-0.789301
[truncated: 2,097 more rows]

## Sheet: Table S2. nuc-by-nuc Ks
Motif	rat-mouse	human-dog	elephant-tenrec
AAAAAA	0.134174	0.182079	0.264569
AAAAAC	0.118325	0.180332	0.242159
AAAAAG	0.114508	0.179854	0.222579
AAAAAT	0.132516	0.165306	0.235235
AAAACA	0.136388	0.186649	0.243682
AAAACC	0.11405	0.192066	0.233091
AAAACG	0.144859	0.331961	0.381398
AAAACT	0.12108	0.175759	0.235138
AAAAGA	0.113788	0.153231	0.20386
AAAAGC	0.108339	0.186376	0.216821
AAAAGG	0.110604	0.194897	0.223537
AAAAGT	0.126119	0.186366	0.249251
AAAATA	0.129289	0.151571	0.223248
AAAATC	0.106902	0.173143	0.22506
AAAATG	0.147349	0.160221	0.222484
AAAATT	0.128563	0.166947	0.229218
AAACAA	0.130533	0.193204	0.239355
AAACAC	0.1337	0.221138	0.259423
AAACAG	0.133361	0.188668	0.253063
AAACAT	0.159941	0.217426	0.286445
AAACCA	0.133176	0.190055	0.235956
AAACCC	0.123975	0.249927	0.270198
AAACCG	0.12906	0.333169	0.367674
AAACCT	0.122232	0.194927	0.25538
AAACGA	0.149988	0.322612	0.384394
AAACGC	0.12103	0.285181	0.324055
AAACGG	0.13775	0.317239	0.359843
AAACGT	0.147391	0.304989	0.382746
AAACTA	0.140495	0.218567	0.287844
AAACTC	0.111694	0.193218	0.21067
AAACTG	0.127248	0.19929	0.236001
AAACTT	0.115645	0.161722	0.227549
AAAGAA	0.10476	0.147205	0.178636
AAAGAC	0.0966799	0.173053	0.185533
AAAGAG	0.0976031	0.177884	0.197684
AAAGAT	0.121854	0.15543	0.195488
AAAGCA	0.132379	0.194423	0.223652
AAAGCC	0.105561	0.212271	0.212882
AAAGCG	0.130863	0.346567	0.374318
AAAGCT	0.123981	0.184373	0.229272
AAAGGA	0.112371	0.171772	0.226919
AAAGGC	0.104623	0.198197	0.208286
AAAGGG	0.107804	0.235795	0.241218
AAAGGT	0.107675	0.187583	0.246458
AAAGTA	0.13594	0.212415	0.283157
AAAGTC	0.102805	0.204301	0.239873
AAAGTG	0.130634	0.193169	0.217124
AAAGTT	0.127651	0.192981	0.26292
AAATAA	0.122223	0.135359	0.21389
AAATAC	0.131267	0.214253	0.247906
AAATAG	0.134714	0.175465	0.250154
AAATAT	0.148369	0.205095	0.259766
AAATCA	0.132692	0.184303	0.244669
AAATCC	0.117123	0.196704	0.226768
AAATCG	0.146808	0.337391	0.392646
AAATCT	0.120683	0.170415	0.238413
AAATGA	0.149212	0.165747	0.233711
AAATGC	0.14115	0.176615	0.226567
AAATGG	0.154892	0.200921	0.254337
AAATGT	0.144111	0.1677	0.251104
AAATTA	0.130257	0.162226	0.218643
AAATTC	0.117212	0.176315	0.215808
AAATTG	0.142679	0.187588	0.234504
AAATTT	0.131347	0.160468	0.209859
AACAAA	0.132173	0.176978	0.219076
AACAAC	0.111298	0.173184	0.2031
AACAAG	0.10253	0.150114	0.171133
AACAAT	0.158172	0.238043	0.292232
AACACA	0.152605	0.232414	0.294786
AACACC	0.138003	0.217692	0.233893
AACACG	0.180578	0.361909	0.384714
AACACT	0.156006	0.236505	0.278236
AACAGA	0.119854	0.177381	0.234476
AACAGC	0.125904	0.177763	0.212236
AACAGG	0.11452	0.18221	0.239625
AACAGT	0.140532	0.220952	0.275065
AACATA	0.156495	0.217583	0.295385
AACATC	0.121568	0.158221	0.192326
AACATG	0.158821	0.199886	0.239339
AACATT	0.160072	0.210295	0.277161
AACCAA	0.115342	0.197837	0.238931
AACCAC	0.116243	0.191791	0.224012
AACCAG	0.109625	0.154913	0.179478
AACCAT	0.153582	0.247779	0.294811
AACCCA	0.150079	0.271589	0.306912
AACCCC	0.13171	0.244509	0.257939
AACCCG	0.15843	0.422736	0.403738
AACCCT	0.137254	0.273341	0.28352
AACCGA	0.136504	0.313917	0.357524
AACCGC	0.0984034	0.16611	0.192696
AACCGG	0.0998573	0.212925	0.257937
AACCGT	0.155503	0.338196	0.401514
AACCTA	0.121895	0.280101	0.318321
AACCTC	0.0829752	0.164534	0.178251
AACCTG	0.107567	0.145876	0.179647
AACCTT	0.124609	0.203787	0.257492
AACGAA	0.158598	0.375725	0.423487
AACGAC	0.157637	0.309435	0.317375
AACGAG	0.147917	0.276238	0.291565
AACGAT	0.184304	0.42426	0.448294
AACGCA	0.15604	0.361155	0.413183
AACGCC	0.145927	0.330447	0.31553
AACGCG	0.234631	0.443892	0.468964
AACGCT	0.143049	0.361737	0.390767
AACGGA	0.140736	0.36134	0.42343
AACGGC	0.150678	0.315531	0.328928
AACGGG	0.174678	0.341821	0.366486
AACGGT	0.176226	0.478075	0.550531
AACGTA	0.153457	0.407793	0.451572
AACGTC	0.143918	0.291377	0.324102
AACGTG	0.169386	0.248981	0.269586
AACGTT	0.154107	0.362432	0.478377
AACTAA	0.144106	0.22514	0.315541
AACTAC	0.106814	0.172025	0.220861
AACTAG	0.143857	0.243541	0.296911
AACTAT	0.12894	0.242107	0.290546
AACTCA	0.124393	0.199468	0.238214
AACTCC	0.12803	0.203513	0.21567
AACTCG	0.137208	0.309195	0.33127
AACTCT	0.136823	0.204471	0.239441
AACTGA	0.145891	0.210592	0.252011
AACTGC	0.110247	0.179961	0.214292
AACTGG	0.114676	0.187937	0.21597
AACTGT	0.137222	0.224464	0.278146
AACTTA	0.11486	0.183277	0.238567
AACTTC	0.0939184	0.136839	0.170903
AACTTG	0.110089	0.165142	0.19511
AACTTT	0.123532	0.170818	0.249565
AAGAAA	0.0959043	0.135856	0.164169
AAGAAC	0.105233	0.138764	0.16599
AAGAAG	0.0844762	0.1269	0.137093
AAGAAT	0.123908	0.151477	0.188045
AAGACA	0.114733	0.196707	0.209824
AAGACC	0.0958503	0.155305	0.156609
AAGACG	0.13848	0.36705	0.329593
AAGACT	0.104705	0.181819	0.202884
AAGAGA	0.0872631	0.151857	0.174926
AAGAGC	0.095866	0.164704	0.177555
AAGAGG	0.0907052	0.172516	0.188301
AAGAGT	0.112772	0.190372	0.239093
AAGATA	0.112808	0.162808	0.211101
AAGATC	0.0924964	0.131511	0.141006
AAGATG	0.132264	0.138139	0.169883
AAGATT	0.107444	0.160874	0.192834
AAGCAA	0.117842	0.193835	0.224088
AAGCAC	0.129918	0.184017	0.1902
AAGCAG	0.117654	0.147605	0.172731
AAGCAT	0.167954	0.239664	0.260408
AAGCCA	0.115652	0.203236	0.218387
AAGCCC	0.114735	0.204075	0.201555
AAGCCG	0.14807	0.388709	0.360289
AAGCCT	0.119208	0.211317	0.24102
AAGCGA	0.129626	0.305993	0.336127
AAGCGC	0.0981895	0.177869	0.184669
AAGCGG	0.104175	0.212124	0.235603
AAGCGT	0.130438	0.305501	0.343636
AAGCTA	0.119841	0.225432	0.284666
AAGCTC	0.0959161	0.147913	0.177071
AAGCTG	0.111934	0.147387	0.165098
AAGCTT	0.115875	0.181678	0.226151
AAGGAA	0.108346	0.173128	0.212745
AAGGAC	0.0907639	0.146942	0.15346
AAGGAG	0.0948021	0.140441	0.16461
AAGGAT	0.121374	0.178277	0.220695
AAGGCA	0.121336	0.219249	0.23913
AAGGCC	0.0980154	0.188887	0.182591
AAGGCG	0.137786	0.36173	0.335015
AAGGCT	0.115311	0.207649	0.226417
AAGGGA	0.118699	0.227442	0.250963
AAGGGC	0.102933	0.18979	0.195839
AAGGGG	0.125786	0.253047	0.258149
AAGGGT	0.111001	0.270744	0.290525
AAGGTA	0.120956	0.237684	0.30796
AAGGTC	0.0920763	0.173038	0.201919
AAGGTG	0.114886	0.155956	0.186358
AAGGTT	0.106254	0.199978	0.25378
AAGTAA	0.129507	0.192759	0.260892
AAGTAC	0.114891	0.178785	0.202279
AAGTAG	0.150355	0.235353	0.305369
AAGTAT	0.140819	0.219149	0.311702
AAGTCA	0.118763	0.20882	0.249786
AAGTCC	0.103599	0.195231	0.231051
AAGTCG	0.128812	0.337612	0.332226
AAGTCT	0.111612	0.210941	0.236405
AAGTGA	0.135804	0.181447	0.216337
AAGTGC	0.118265	0.184015	0.191488
AAGTGG	0.123022	0.205942	0.209633
AAGTGT	0.14441	0.222001	0.244611
AAGTTA	0.12131	0.192799	0.24765
AAGTTC	0.0937849	0.150802	0.170522
AAGTTG	0.129158	0.192414	0.238644
AAGTTT	0.113121	0.179213	0.212793
AATAAA	0.117692	0.136888	0.209122
AATAAC	0.114559	0.201151	0.256161
AATAAG	0.111475	0.193297	0.221302
AATAAT	0.140876	0.175373	0.257437
AATACA	0.163851	0.234747	0.277618
AATACC	0.139263	0.244039	0.275356
AATACG	0.185662	0.496842	0.480608
AATACT	0.133667	0.226242	0.269581
AATAGA	0.128772	0.155299	0.247384
AATAGC	0.14292	0.241806	0.287871
AATAGG	0.108026	0.184923	0.217806
AATAGT	0.164499	0.195645	0.318983
AATATA	0.147417	0.226493	0.289062
AATATC	0.125226	0.252964	0.277639
AATATG	0.185084	0.231868	0.291859
AATATT	0.144701	0.18563	0.256416
AATCAA	0.11813	0.185818	0.241335
AATCAC	0.124189	0.221142	0.27168
AATCAG	0.125074	0.204236	0.26683
AATCAT	0.169057	0.223235	0.266859
AATCCA	0.143013	0.209696	0.264364
AATCCC	0.126322	0.27593	0.299586
AATCCG	0.112564	0.33147	0.35129
AATCCT	0.143868	0.209221	0.26712
AATCGA	0.15326	0.36378	0.371162
AATCGC	0.138138	0.340162	0.360774
AATCGG	0.151225	0.328161	0.381093
AATCGT	0.165894	0.311503	0.427556
AATCTA	0.119485	0.229645	0.299228
AATCTC	0.105246	0.191142	0.231482
AATCTG	0.134504	0.201874	0.257797
AATCTT	0.121686	0.18943	0.230497
AATGAA	0.16235	0.174069	0.224905
AATGAC	0.151494	0.205036	0.219894
AATGAG	0.15693	0.218395	0.25231
AATGAT	0.201623	0.185344	0.296418
AATGCA	0.196658	0.233117	0.293134
AATGCC	0.162496	0.242705	0.267879
AATGCG	0.1749	0.543723	0.498593
AATGCT	0.177458	0.216103	0.273439
AATGGA	0.174852	0.217833	0.307147
AATGGC	0.174367	0.252599	0.283462
AATGGG	0.183955	0.301881	0.326992
AATGGT	0.200274	0.259289	0.35339
AATGTA	0.171346	0.237781	0.308178
AATGTC	0.157265	0.248683	0.302696
AATGTG	0.171058	0.22552	0.259664
AATGTT	0.171008	0.225673	0.324641
AATTAA	0.144884	0.157542	0.217907
AATTAC	0.133624	0.215631	0.257376
AATTAG	0.150669	0.168919	0.243215
AATTAT	0.15704	0.195917	0.267706
AATTCA	0.133565	0.196462	0.248413
AATTCC	0.128379	0.215382	0.240443
AATTCG	0.129964	0.32503	0.349496
AATTCT	0.121031	0.179256	0.231029
AATTGA	0.155764	0.214167	0.256141
AATTGC	0.141777	0.20305	0.257233
AATTGG	0.150195	0.216979	0.260432
AATTGT	0.152307	0.23732	0.304835
AATTTA	0.118146	0.160917	0.211818
AATTTC	0.118313	0.193679	0.234739
AATTTG	0.139077	0.158947	0.211251
AATTTT	0.131451	0.163051	0.212073
ACAAAA	0.124023	0.170451	0.231265
ACAAAC	0.128853	0.188656	0.23057
ACAAAG	0.102009	0.167034	0.193809
ACAAAT	0.146147	0.201156	0.259944
ACAACA	0.121886	0.161579	0.198239
ACAACC	0.0927974	0.152814	0.180582
ACAACG	0.167472	0.319401	0.310142
ACAACT	0.118774	0.171771	0.217003
ACAAGA	0.0935644	0.144075	0.158273
ACAAGC	0.0969813	0.144099	0.167405
ACAAGG	0.0792192	0.142714	0.160065
ACAAGT	0.105074	0.165936	0.203923
ACAATA	0.149718	0.235268	0.30256
ACAATC	0.117507	0.256422	0.281478
ACAATG	0.172593	0.240869	0.277023
ACAATT	0.155303	0.245443	0.308375
ACACAA	0.145296	0.269877	0.291549
ACACAC	0.172408	0.292867	0.290357
ACACAG	0.148666	0.240855	0.285055
ACACAT	0.186582	0.295699	0.373644
ACACCA	0.151992	0.205314	0.232876
ACACCC	0.153923	0.255946	0.272207
ACACCG	0.188115	0.405915	0.433214
ACACCT	0.157679	0.234014	0.256081
ACACGA	0.187513	0.404871	0.446736
ACACGC	0.161785	0.284606	0.31221
ACACGG	0.187179	0.342119	0.349314
ACACGT	0.20477	0.393173	0.393237
ACACTA	0.166081	0.291537	0.359302
ACACTC	0.160995	0.268906	0.286944
ACACTG	0.174921	0.289966	0.307789
ACACTT	0.150676	0.244891	0.302449
ACAGAA	0.124572	0.182734	0.251653
ACAGAC	0.118345	0.197227	0.234635
ACAGAG	0.11275	0.190224	0.233237
ACAGAT	0.134879	0.184698	0.255898
ACAGCA	0.140587	0.191895	0.22703
ACAGCC	0.123576	0.192665	0.223526
ACAGCG	0.158999	0.292986	0.281903
ACAGCT	0.135391	0.185917	0.233628
ACAGGA	0.117885	0.200873	0.254171
ACAGGC	0.12152	0.216092	0.261792
ACAGGG	0.118206	0.218289	0.265831
ACAGGT	0.116482	0.21071	0.260949
ACAGTA	0.162935	0.273555	0.329726
ACAGTC	0.133109	0.259258	0.311072
ACAGTG	0.156998	0.264869	0.273972
ACAGTT	0.156198	0.236763	0.293781
ACATAA	0.150878	0.213685	0.27793
ACATAC	0.185108	0.30371	0.345259
ACATAG	0.139842	0.205944	0.268787
ACATAT	0.187916	0.288242	0.390274
ACATCA	0.118245	0.163508	0.183708
ACATCC	0.11436	0.166606	0.18822
ACATCG	0.151601	0.267567	0.283465
ACATCT	0.12698	0.172217	0.216597
ACATGA	0.146427	0.16859	0.218889
ACATGC	0.134514	0.184759	0.20829
ACATGG	0.150635	0.191785	0.235783
ACATGT	0.164894	0.238355	0.313026
ACATTA	0.148797	0.219789	0.282957
ACATTC	0.135157	0.225155	0.258446
ACATTG	0.168719	0.261884	0.281825
ACATTT	0.161638	0.193074	0.27177
ACCAAA	0.111766	0.171314	0.228167
ACCAAC	0.104279	0.165729	0.193709
ACCAAG	0.0967843	0.15362	0.156705
ACCAAT	0.14659	0.243585	0.292511
ACCACA	0.142873	0.218634	0.247047
ACCACC	0.144134	0.18009	0.204027
ACCACG	0.175935	0.29733	0.294679
ACCACT	0.151784	0.220609	0.273138
ACCAGA	0.109517	0.141142	0.187142
ACCAGC	0.0992809	0.1274	0.139923
ACCAGG	0.0987975	0.150551	0.163242
ACCAGT	0.125746	0.186389	0.215924
ACCATA	0.131891	0.260057	0.320025
ACCATC	0.132797	0.174476	0.188168
ACCATG	0.161615	0.215473	0.238611
ACCATT	0.150485	0.257691	0.298066
ACCCAA	0.144997	0.271048	0.315364
ACCCAC	0.149248	0.26207	0.26527
ACCCAG	0.139874	0.23246	0.242938
ACCCAT	0.187162	0.317738	0.36427
ACCCCA	0.152457	0.234415	0.257858
ACCCCC	0.158594	0.295439	0.299504
ACCCCG	0.17144	0.378915	0.360925
ACCCCT	0.153148	0.280301	0.306473
ACCCGA	0.16022	0.430861	0.46122
ACCCGC	0.1355	0.242417	0.244081
ACCCGG	0.144653	0.308783	0.306461
ACCCGT	0.182384	0.400687	0.446742
ACCCTA	0.133301	0.362672	0.393728
ACCCTC	0.107587	0.21612	0.240032
ACCCTG	0.132557	0.217107	0.227835
ACCCTT	0.134895	0.291943	0.290777
ACCGAA	0.127499	0.332019	0.366716
ACCGAC	0.13733	0.34164	0.326696
ACCGAG	0.151387	0.268651	0.282509
ACCGAT	0.19343	0.416516	0.457674
ACCGCA	0.113401	0.178708	0.217163
ACCGCC	0.126105	0.221248	0.252554
ACCGCG	0.144076	0.278085	0.294364
ACCGCT	0.117002	0.190831	0.23039
ACCGGA	0.117951	0.247273	0.270405
ACCGGC	0.113773	0.201043	0.197013
ACCGGG	0.117765	0.241969	0.226161
ACCGGT	0.148465	0.338305	0.38873
ACCGTA	0.154554	0.498858	0.501742
ACCGTC	0.159812	0.343099	0.375891
ACCGTG	0.180536	0.319938	0.333926
ACCGTT	0.140064	0.370755	0.461456
ACCTAA	0.121826	0.25924	0.320439
ACCTAC	0.125739	0.22718	0.243137
ACCTAG	0.101318	0.297059	0.344665
ACCTAT	0.18623	0.318395	0.363849
ACCTCA	0.0865191	0.138407	0.16076
ACCTCC	0.106185	0.191478	0.197966
ACCTCG	0.131959	0.28315	0.276872
ACCTCT	0.103696	0.177783	0.195789
ACCTGA	0.107849	0.154972	0.189818
ACCTGC	0.0958259	0.127175	0.13713
ACCTGG	0.0978443	0.129261	0.139298
ACCTGT	0.133798	0.185833	0.237293
ACCTTA	0.110365	0.235833	0.267113
ACCTTC	0.11212	0.164873	0.18725
ACCTTG	0.117436	0.200685	0.220528
ACCTTT	0.123557	0.216673	0.247513
ACGAAA	0.153867	0.376799	0.446235
ACGAAC	0.151233	0.434326	0.403018
ACGAAG	0.138488	0.398238	0.382651
ACGAAT	0.183268	0.398293	0.436581
ACGACA	0.169552	0.314877	0.328897
ACGACC	0.144767	0.288927	0.29525
ACGACG	0.208661	0.37385	0.38048
ACGACT	0.142388	0.296918	0.311201
ACGAGA	0.137444	0.271544	0.275848
ACGAGC	0.141615	0.239759	0.25002
ACGAGG	0.147932	0.286562	0.261195
ACGAGT	0.163612	0.312201	0.343424
ACGATA	0.152979	0.459218	0.532175
ACGATC	0.137048	0.401345	0.420216
ACGATG	0.249989	0.530607	0.499411
ACGATT	0.167965	0.402288	0.444202
ACGCAA	0.158861	0.374072	0.403346
ACGCAC	0.16777	0.394663	0.421571
ACGCAG	0.178741	0.404865	0.40735
ACGCAT	0.172864	0.394995	0.437832
ACGCCA	0.16038	0.360716	0.33092
ACGCCC	0.14863	0.350455	0.329672
ACGCCG	0.195391	0.41631	0.351276
ACGCCT	0.157214	0.324445	0.305042
ACGCGA	0.138134	0.561359	0.59189
ACGCGC	0.163311	0.243506	0.257213
ACGCGG	0.222243	0.433105	0.383592
ACGCGT	0.193731	0.456186	0.615658
ACGCTA	0.113208	0.399183	0.459025
ACGCTC	0.146617	0.311567	0.319133
ACGCTG	0.168532	0.306947	0.32213
ACGCTT	0.145446	0.348313	0.372092
ACGGAA	0.146619	0.408576	0.450286
ACGGAC	0.154092	0.3963	0.364451
ACGGAG	0.183581	0.400259	0.403753
ACGGAT	0.180466	0.449815	0.461128
ACGGCA	0.17959	0.381145	0.367686
ACGGCC	0.176777	0.318806	0.326817
ACGGCG	0.191559	0.349872	0.327765
ACGGCT	0.17364	0.319998	0.356329
ACGGGA	0.181374	0.388507	0.388306
ACGGGC	0.186587	0.334518	0.315426
ACGGGG	0.191175	0.405132	0.390498
ACGGGT	0.192535	0.429201	0.486649
ACGGTA	0.172363	0.572404	0.647485
ACGGTC	0.179784	0.454198	0.454653
ACGGTG	0.223487	0.461025	0.464822
ACGGTT	0.186838	0.393555	0.502013
ACGTAA	0.139241	0.391616	0.449871
ACGTAC	0.194572	0.445007	0.484416
ACGTAG	0.133706	0.449172	0.506972
ACGTAT	0.194846	0.54873	0.606641
ACGTCA	0.161213	0.307159	0.337862
ACGTCC	0.176347	0.31673	0.302091
ACGTCG	0.211267	0.429578	0.481456
ACGTCT	0.147491	0.3173	0.345213
ACGTGA	0.154093	0.258029	0.270728
ACGTGC	0.165282	0.243537	0.232981
ACGTGG	0.175868	0.274267	0.259351
ACGTGT	0.187149	0.307346	0.341131
ACGTTA	0.142658	0.405254	0.47001
ACGTTC	0.162947	0.373168	0.403537
ACGTTG	0.188566	0.477918	0.470332
ACGTTT	0.161031	0.38365	0.440782
ACTAAA	0.153494	0.235856	0.327016
ACTAAC	0.134892	0.275541	0.362058
ACTAAG	0.137657	0.265768	0.329753
ACTAAT	0.169236	0.242915	0.347749
ACTACA	0.103635	0.166121	0.220524
ACTACC	0.0900592	0.153662	0.184069
ACTACG	0.147957	0.312026	0.307766
ACTACT	0.114924	0.196153	0.221908
ACTAGA	0.135885	0.241943	0.299011
ACTAGC	0.13529	0.338105	0.367667
ACTAGG	0.120777	0.285225	0.37297
ACTAGT	0.188779	0.298165	0.365148
ACTATA	0.133961	0.256747	0.351391
ACTATC	0.105477	0.279772	0.344349
ACTATG	0.142185	0.248873	0.281156
ACTATT	0.146052	0.271907	0.318472
ACTCAA	0.118472	0.224092	0.254079
ACTCAC	0.138275	0.249759	0.268902
ACTCAG	0.139914	0.247893	0.292947
ACTCAT	0.144657	0.244123	0.286858
ACTCCA	0.138066	0.207426	0.238022
ACTCCC	0.137786	0.254544	0.260474
ACTCCG	0.146751	0.385262	0.355532
ACTCCT	0.13096	0.214613	0.249369
ACTCGA	0.144005	0.298637	0.407006
ACTCGC	0.139335	0.271139	0.28831
ACTCGG	0.165897	0.308711	0.302321
ACTCGT	0.169576	0.354426	0.364245
ACTCTA	0.14565	0.267449	0.308969
ACTCTC	0.128138	0.245945	0.260764
ACTCTG	0.140078	0.236131	0.273399
ACTCTT	0.120937	0.220055	0.251684
ACTGAA	0.159766	0.230861	0.274044
ACTGAC	0.152985	0.262842	0.309827
ACTGAG	0.165783	0.286725	0.309809
ACTGAT	0.182932	0.25066	0.30248
ACTGCA	0.144924	0.216964	0.253416
ACTGCC	0.136182	0.21443	0.222427
ACTGCG	0.128572	0.302937	0.313082
ACTGCT	0.124773	0.206797	0.237725
ACTGGA	0.128009	0.212889	0.240135
ACTGGC	0.130163	0.231011	0.239327
ACTGGG	0.1393	0.253794	0.271439
ACTGGT	0.147924	0.254626	0.301144
ACTGTA	0.141218	0.301717	0.364727
ACTGTC	0.149454	0.280864	0.318424
ACTGTG	0.155733	0.243927	0.25346
ACTGTT	0.169218	0.265354	0.322625
ACTTAA	0.111145	0.171055	0.227763
ACTTAC	0.127992	0.241521	0.283923
ACTTAG	0.108229	0.205618	0.231067
ACTTAT	0.139013	0.236906	0.30318
ACTTCA	0.0952057	0.145491	0.175992
ACTTCC	0.0984132	0.139997	0.156007
ACTTCG	0.114135	0.253726	0.273693
ACTTCT	0.107524	0.143961	0.184683
ACTTGA	0.109581	0.160507	0.186703
ACTTGC	0.113858	0.197449	0.215594
ACTTGG	0.105205	0.185116	0.20944
ACTTGT	0.130368	0.207457	0.239673
ACTTTA	0.111333	0.195748	0.239083
ACTTTC	0.109937	0.214033	0.253434
ACTTTG	0.119374	0.180087	0.199673
ACTTTT	0.117879	0.192702	0.264481
AGAAAA	0.104612	0.142931	0.183398
AGAAAC	0.0983603	0.15955	0.188815
AGAAAG	0.0931194	0.16279	0.17477
AGAAAT	0.117156	0.147265	0.184928
AGAACA	0.112987	0.15115	0.187143
AGAACC	0.0888675	0.135219	0.162974
AGAACG	0.131145	0.252406	0.262885
AGAACT	0.104391	0.133861	0.17075
AGAAGA	0.0917667	0.135534	0.159302
AGAAGC	0.0890533	0.117371	0.128913
AGAAGG	0.0816933	0.128104	0.152765
AGAAGT	0.093489	0.142505	0.164796
AGAATA	0.119351	0.168728	0.219854
AGAATC	0.101971	0.153586	0.213586
AGAATG	0.144588	0.167801	0.203358
AGAATT	0.127164	0.159475	0.201945
AGACAA	0.107383	0.180965	0.209028
AGACAC	0.118125	0.222821	0.241646
AGACAG	0.112045	0.203619	0.228729
AGACAT	0.13429	0.22857	0.25383
AGACCA	0.095798	0.143193	0.16312
AGACCC	0.10755	0.18019	0.193963
AGACCG	0.117399	0.278759	0.266324
AGACCT	0.0952074	0.157199	0.174161
AGACGA	0.142831	0.419716	0.391347
AGACGC	0.129186	0.28874	0.275258
AGACGG	0.165677	0.361732	0.334195
AGACGT	0.166487	0.386165	0.363233
AGACTA	0.112029	0.235893	0.264825
AGACTC	0.103675	0.19355	0.214885
AGACTG	0.122126	0.19923	0.230184
AGACTT	0.0973029	0.17759	0.220369
AGAGAA	0.098514	0.15425	0.191224
AGAGAC	0.0830368	0.157406	0.17407
AGAGAG	0.0939472	0.160769	0.183889
AGAGAT	0.0990628	0.15682	0.183398
AGAGCA	0.110486	0.170535	0.203671
AGAGCC	0.0980936	0.154884	0.173057
AGAGCG	0.120571	0.237953	0.249191
AGAGCT	0.105246	0.166606	0.194296
AGAGGA	0.106143	0.189197	0.212876
AGAGGC	0.087788	0.167763	0.193224
AGAGGG	0.0863757	0.181208	0.210849
AGAGGT	0.104937	0.183928	0.223426
AGAGTA	0.130105	0.227007	0.287309
AGAGTC	0.0997587	0.201063	0.234268
AGAGTG	0.131599	0.198386	0.234855
AGAGTT	0.111952	0.204656	0.261333
AGATAA	0.110818	0.162757	0.217537
AGATAC	0.120413	0.189592	0.246893
AGATAG	0.129914	0.205858	0.259194
AGATAT	0.120509	0.18105	0.252274
AGATCA	0.0997248	0.128637	0.15485
AGATCC	0.0812083	0.121502	0.143362
AGATCG	0.12861	0.263575	0.229059
AGATCT	0.0891247	0.131325	0.168738
AGATGA	0.155	0.158684	0.206866
AGATGC	0.131531	0.143026	0.175993
AGATGG	0.147668	0.163344	0.193862
AGATGT	0.129597	0.160804	0.221133
AGATTA	0.107684	0.170326	0.21433
AGATTC	0.105558	0.158654	0.205207
AGATTG	0.131193	0.195202	0.220266
AGATTT	0.109766	0.151277	0.195768
AGCAAA	0.120585	0.178706	0.214209
AGCAAC	0.109763	0.18766	0.214211
AGCAAG	0.0931313	0.148204	0.157013
AGCAAT	0.150275	0.22596	0.276587
AGCACA	0.138828	0.189345	0.217319
AGCACC	0.133736	0.160005	0.173388
AGCACG	0.174636	0.299598	0.31035
AGCACT	0.142248	0.218179	0.25178
AGCAGA	0.122641	0.14546	0.185375
AGCAGC	0.112037	0.132828	0.138162
AGCAGG	0.107458	0.144737	0.159579
AGCAGT	0.141634	0.181767	0.218888
AGCATA	0.139733	0.24961	0.316189
AGCATC	0.128989	0.170857	0.190138
AGCATG	0.166559	0.22468	0.231762
AGCATT	0.156975	0.234955	0.280306
AGCCAA	0.109542	0.208047	0.234597
AGCCAC	0.122908	0.2178	0.235778
AGCCAG	0.1185	0.175291	0.197856
AGCCAT	0.145995	0.238392	0.266557
AGCCCA	0.135191	0.210817	0.233951
AGCCCC	0.132285	0.202209	0.21058
AGCCCG	0.150859	0.303604	0.311195
AGCCCT	0.128053	0.22624	0.229192
AGCCGA	0.156097	0.422612	0.379952
AGCCGC	0.113778	0.209295	0.238612
AGCCGG	0.136272	0.270834	0.267138
AGCCGT	0.176026	0.378368	0.391274
AGCCTA	0.121003	0.298296	0.323831
AGCCTC	0.108988	0.170165	0.205228
AGCCTG	0.116893	0.165866	0.19542
AGCCTT	0.115997	0.211686	0.241717
AGCGAA	0.135591	0.364918	0.380001
AGCGAC	0.140501	0.251068	0.284423
AGCGAG	0.126767	0.239805	0.22828
AGCGAT	0.148265	0.3941	0.423675
AGCGCA	0.113412	0.178049	0.20627
AGCGCC	0.106381	0.17568	0.178915
AGCGCG	0.130146	0.238688	0.263076
AGCGCT	0.109807	0.202329	0.211616
AGCGGA	0.132559	0.278533	0.296663
AGCGGC	0.122599	0.179127	0.19258
AGCGGG	0.124485	0.207796	0.217615
AGCGGT	0.132199	0.360015	0.39688
AGCGTA	0.117595	0.359366	0.458054
AGCGTC	0.136649	0.273147	0.293516
AGCGTG	0.156426	0.260919	0.249267
AGCGTT	0.153789	0.374271	0.461595
AGCTAA	0.129139	0.254732	0.317427
AGCTAC	0.105834	0.204165	0.225217
AGCTAG	0.115672	0.260404	0.303874
AGCTAT	0.136844	0.259244	0.31796
AGCTCA	0.0985948	0.141347	0.177359
AGCTCC	0.101949	0.160205	0.169371
AGCTCG	0.137703	0.266652	0.284543
AGCTCT	0.101091	0.157481	0.191571
AGCTGA	0.119306	0.15875	0.203765
AGCTGC	0.111535	0.121611	0.138629
AGCTGG	0.10631	0.117197	0.133983
AGCTGT	0.134869	0.194676	0.227105
AGCTTA	0.111357	0.212951	0.25003
AGCTTC	0.104012	0.153966	0.184199
AGCTTG	0.106785	0.192464	0.217
AGCTTT	0.122782	0.200738	0.242992
AGGAAA	0.111977	0.171546	0.214224
AGGAAC	0.109714	0.188865	0.219152
AGGAAG	0.0955378	0.167253	0.180382
AGGAAT	0.128293	0.18782	0.237619
AGGACA	0.10128	0.142965	0.158763
AGGACC	0.0887187	0.13337	0.145236
AGGACG	0.143748	0.274164	0.253656
AGGACT	0.0983031	0.148412	0.163918
AGGAGA	0.0956237	0.141661	0.163835
AGGAGC	0.105738	0.123168	0.134806
AGGAGG	0.103179	0.161415	0.16971
AGGAGT	0.120821	0.174129	0.20102
AGGATA	0.114476	0.202859	0.258955
AGGATC	0.101602	0.175819	0.210875
AGGATG	0.134408	0.179502	0.212038
AGGATT	0.113123	0.180698	0.221674
AGGCAA	0.118033	0.216495	0.24764
AGGCAC	0.133615	0.241978	0.26627
AGGCAG	0.11795	0.218154	0.235647
AGGCAT	0.150099	0.24554	0.279111
AGGCCA	0.101874	0.165289	0.186241
AGGCCC	0.108667	0.173496	0.181576
AGGCCG	0.147199	0.286544	0.28485
AGGCCT	0.105781	0.165219	0.199019
AGGCGA	0.143255	0.392045	0.358181
AGGCGC	0.127006	0.253238	0.241186
AGGCGG	0.147805	0.303313	0.303857
AGGCGT	0.137275	0.360813	0.372204
AGGCTA	0.105738	0.268081	0.295675
AGGCTC	0.105959	0.212187	0.223173
AGGCTG	0.118244	0.192959	0.232052
AGGCTT	0.116299	0.205152	0.2448
AGGGAA	0.125318	0.227636	0.24922
AGGGAC	0.0994039	0.204611	0.213641
AGGGAG	0.106489	0.19247	0.228272
AGGGAT	0.110528	0.223044	0.263272
AGGGCA	0.109896	0.177915	0.203187
AGGGCC	0.102098	0.166316	0.185407
AGGGCG	0.148689	0.314125	0.289782
AGGGCT	0.124893	0.188044	0.21141
AGGGGA	0.138194	0.266815	0.284569
AGGGGC	0.117819	0.211505	0.238906
AGGGGG	0.13717	0.279049	0.272007
AGGGGT	0.138424	0.295604	0.33879
AGGGTA	0.115613	0.295692	0.346669
AGGGTC	0.11174	0.245454	0.248237
AGGGTG	0.12422	0.25094	0.27231
AGGGTT	0.119374	0.286981	0.304681
AGGTAA	0.106931	0.235918	0.329293
AGGTAC	0.104305	0.206728	0.271622
AGGTAG	0.115196	0.312361	0.378971
AGGTAT	0.116991	0.24949	0.324665
AGGTCA	0.100554	0.151783	0.197449
AGGTCC	0.101181	0.173723	0.197427
AGGTCG	0.124482	0.324311	0.321733
AGGTCT	0.0917128	0.183803	0.210029
AGGTGA	0.109921	0.157113	0.211494
AGGTGC	0.10737	0.152554	0.165776
AGGTGG	0.11503	0.157859	0.172204
AGGTGT	0.127354	0.199943	0.24323
AGGTTA	0.102602	0.199891	0.262797
AGGTTC	0.0996964	0.18371	0.214515
AGGTTG	0.117256	0.219206	0.26752
AGGTTT	0.105805	0.173956	0.226628
AGTAAA	0.135395	0.208354	0.281225
AGTAAC	0.125541	0.224043	0.26876
AGTAAG	0.099635	0.214585	0.254
AGTAAT	0.170335	0.223562	0.315633
AGTACA	0.137946	0.18068	0.230526
AGTACC	0.110813	0.148516	0.179395
AGTACG	0.166339	0.347327	0.351275
AGTACT	0.127908	0.189551	0.226297
AGTAGA	0.161973	0.257967	0.316173
AGTAGC	0.153175	0.279249	0.339269
AGTAGG	0.130958	0.241335	0.327994
AGTAGT	0.178351	0.305778	0.370788
AGTATA	0.142429	0.258078	0.349073
AGTATC	0.134208	0.229773	0.307164
AGTATG	0.17677	0.230415	0.318085
AGTATT	0.136291	0.219495	0.286656
AGTCAA	0.124041	0.2343	0.272359
AGTCAC	0.126534	0.250602	0.290814
AGTCAG	0.132751	0.233353	0.264129
AGTCAT	0.161609	0.267693	0.303339
AGTCCA	0.138925	0.202118	0.247212
AGTCCC	0.125258	0.246564	0.256959
AGTCCG	0.162884	0.341744	0.37323
AGTCCT	0.110227	0.21838	0.266986
AGTCGA	0.145568	0.387661	0.44056
AGTCGC	0.111744	0.303641	0.299453
AGTCGG	0.154137	0.323593	0.32393
AGTCGT	0.144797	0.363483	0.420668
AGTCTA	0.120273	0.277845	0.316722
AGTCTC	0.108252	0.233106	0.247595
AGTCTG	0.124367	0.23263	0.247863
AGTCTT	0.120154	0.217925	0.238285
AGTGAA	0.151517	0.221461	0.250583
AGTGAC	0.142799	0.219747	0.240003
AGTGAG	0.146353	0.20592	0.234743
AGTGAT	0.177585	0.213679	0.278087
AGTGCA	0.158944	0.239221	0.267845
AGTGCC	0.128785	0.213018	0.214987
AGTGCG	0.15087	0.332888	0.357597
AGTGCT	0.13859	0.21225	0.230407
AGTGGA	0.158137	0.242501	0.265567
AGTGGC	0.155753	0.228715	0.256167
AGTGGG	0.156411	0.247101	0.264247
AGTGGT	0.167956	0.271185	0.293097
AGTGTA	0.169452	0.283467	0.349406
AGTGTC	0.147277	0.257768	0.285233
AGTGTG	0.154844	0.225522	0.232941
AGTGTT	0.16102	0.253713	0.302101
AGTTAA	0.127772	0.190011	0.250454
AGTTAC	0.133374	0.207699	0.261653
AGTTAG	0.120238	0.196446	0.276492
AGTTAT	0.15554	0.236751	0.311388
AGTTCA	0.119363	0.145984	0.20081
AGTTCC	0.0970369	0.144795	0.185703
AGTTCG	0.122815	0.276778	0.301734
AGTTCT	0.103411	0.152982	0.196564
AGTTGA	0.150729	0.224119	0.277812
AGTTGC	0.124452	0.218992	0.252341
AGTTGG	0.128281	0.208125	0.251183
AGTTGT	0.158649	0.226445	0.29271
AGTTTA	0.0971387	0.180275	0.204471
AGTTTC	0.104178	0.197322	0.241309
AGTTTG	0.112862	0.16034	0.174498
AGTTTT	0.13353	0.179955	0.26301
ATAAAA	0.106308	0.143099	0.209256
ATAAAC	0.103894	0.162507	0.238406
ATAAAG	0.0960577	0.140506	0.197449
ATAAAT	0.129833	0.162924	0.240582
ATAACA	0.124328	0.214961	0.243148
ATAACC	0.121388	0.218469	0.230579
ATAACG	0.181758	0.579801	0.60549
ATAACT	0.12146	0.199037	0.300103
ATAAGA	0.0887244	0.15717	0.196278
ATAAGC	0.103002	0.212032	0.232562
ATAAGG	0.0935183	0.211409	0.239675
ATAAGT	0.123826	0.202919	0.256455
ATAATA	0.124566	0.170735	0.25754
ATAATC	0.123792	0.179963	0.261978
ATAATG	0.164199	0.201238	0.295536
ATAATT	0.128619	0.167737	0.259279
ATACAA	0.150901	0.250696	0.307651
ATACAC	0.178485	0.305945	0.347613
ATACAG	0.149196	0.22506	0.295752
ATACAT	0.175334	0.289791	0.369089
ATACCA	0.15637	0.264866	0.307318
ATACCC	0.162975	0.320578	0.344184
ATACCG	0.151014	0.38258	0.432357
ATACCT	0.142227	0.248409	0.276793
ATACGA	0.173151	0.48279	0.578083
ATACGC	0.192477	0.468773	0.515522
ATACGG	0.188976	0.555942	0.522983
ATACGT	0.186195	0.465864	0.497633
ATACTA	0.166901	0.276287	0.355464
ATACTC	0.147118	0.265627	0.30806
ATACTG	0.162938	0.265832	0.324
ATACTT	0.142829	0.221039	0.270913
ATAGAA	0.118935	0.153031	0.20496
ATAGAC	0.105638	0.187582	0.229222
ATAGAG	0.104396	0.172875	0.237066
ATAGAT	0.137892	0.151311	0.227133
ATAGCA	0.156802	0.211218	0.306022
ATAGCC	0.131679	0.247624	0.287637
ATAGCG	0.178201	0.716802	0.717109
ATAGCT	0.148982	0.210888	0.319183
ATAGGA	0.128202	0.161912	0.241293
ATAGGC	0.109892	0.216118	0.296786
ATAGGG	0.111147	0.269526	0.290895
ATAGGT	0.108379	0.206746	0.269291
ATAGTA	0.155888	0.262086	0.360572
ATAGTC	0.132379	0.239889	0.33058
ATAGTG	0.168904	0.242818	0.33041
ATAGTT	0.154511	0.198181	0.347552
ATATAA	0.143382	0.220139	0.324324
ATATAC	0.162671	0.261561	0.32411
ATATAG	0.147833	0.251339	0.316076
ATATAT	0.167056	0.215948	0.330959
ATATCA	0.140276	0.252763	0.290642
ATATCC	0.138886	0.259564	0.292316
ATATCG	0.165894	0.444826	0.489423
ATATCT	0.133325	0.224095	0.292855
ATATGA	0.195371	0.256749	0.338623
ATATGC	0.173497	0.230746	0.310058
ATATGG	0.190997	0.272488	0.380552
ATATGT	0.18293	0.244486	0.34768
ATATTA	0.144239	0.200058	0.267159
ATATTC	0.132658	0.172342	0.26135
ATATTG	0.162845	0.208821	0.290683
ATATTT	0.131894	0.161484	0.225036
ATCAAA	0.110469	0.171247	0.215648
ATCAAC	0.1064	0.14765	0.161121
ATCAAG	0.0895022	0.132145	0.149825
ATCAAT	0.141068	0.235746	0.279143
ATCACA	0.147596	0.232874	0.286353
ATCACC	0.117907	0.200694	0.202764
ATCACG	0.176128	0.388143	0.406562
ATCACT	0.150902	0.259506	0.293079
ATCAGA	0.124565	0.179969	0.233536
ATCAGC	0.109634	0.163238	0.193966
ATCAGG	0.102214	0.198769	0.242451
ATCAGT	0.139462	0.218889	0.264506
ATCATA	0.144303	0.196739	0.276452
ATCATC	0.126623	0.149593	0.168293
ATCATG	0.155261	0.17613	0.191631
ATCATT	0.153159	0.225375	0.267024
ATCCAA	0.136463	0.232661	0.279242
ATCCAC	0.149305	0.198372	0.226686
ATCCAG	0.111541	0.153454	0.19048
ATCCAT	0.184952	0.263822	0.329032
ATCCCA	0.15303	0.281679	0.313498
ATCCCC	0.161708	0.255363	0.283184
ATCCCG	0.16709	0.437371	0.426388
ATCCCT	0.155731	0.271382	0.307348
ATCCGA	0.120607	0.276722	0.319852
ATCCGC	0.10062	0.164519	0.174137
ATCCGG	0.104232	0.190584	0.214251
ATCCGT	0.154361	0.322544	0.414449
ATCCTA	0.13436	0.290251	0.328956
ATCCTC	0.105025	0.164177	0.197348
ATCCTG	0.111351	0.155279	0.175264
ATCCTT	0.131122	0.211037	0.270448
ATCGAA	0.149682	0.353613	0.370998
ATCGAC	0.151918	0.266965	0.261841
ATCGAG	0.149513	0.264686	0.273042
ATCGAT	0.189613	0.407565	0.41643
ATCGCA	0.18941	0.39535	0.413506
ATCGCC	0.170658	0.300552	0.270069
ATCGCG	0.188761	0.463675	0.528537
ATCGCT	0.156664	0.365888	0.357958
ATCGGA	0.123604	0.356637	0.396233
ATCGGC	0.16437	0.297271	0.29257
ATCGGG	0.169821	0.339514	0.357053
ATCGGT	0.205931	0.468593	0.50863
ATCGTA	0.1552	0.386922	0.466732
ATCGTC	0.154113	0.28182	0.312214
ATCGTG	0.169688	0.248773	0.289634
ATCGTT	0.169797	0.326942	0.455103
ATCTAA	0.132861	0.234234	0.305852
ATCTAC	0.10344	0.157499	0.200585
ATCTAG	0.140831	0.259287	0.314092
ATCTAT	0.130016	0.242255	0.297674
ATCTCA	0.12505	0.20739	0.241342
ATCTCC	0.116187	0.178535	0.212243
ATCTCG	0.14011	0.316538	0.354192
ATCTCT	0.108623	0.208	0.248628
ATCTGA	0.141103	0.20357	0.268001
ATCTGC	0.114945	0.186717	0.216831
ATCTGG	0.110855	0.197738	0.225963
ATCTGT	0.13445	0.22327	0.274176
ATCTTA	0.118073	0.189997	0.248854
ATCTTC	0.0958601	0.142838	0.165047
ATCTTG	0.114729	0.180435	0.206092
ATCTTT	0.128376	0.178982	0.228215
ATGAAA	0.14981	0.153856	0.199799
ATGAAC	0.134406	0.156642	0.213129
ATGAAG	0.133893	0.143417	0.162194
ATGAAT	0.168623	0.208198	0.240401
ATGACA	0.150871	0.192385	0.221096
ATGACC	0.126882	0.17342	0.189226
ATGACG	0.276252	0.64799	0.517468
ATGACT	0.153626	0.207056	0.25593
ATGAGA	0.130338	0.168288	0.209679
ATGAGC	0.140721	0.178656	0.195766
ATGAGG	0.148161	0.199895	0.249461
ATGAGT	0.162465	0.244553	0.26815
ATGATA	0.195021	0.194482	0.287486
ATGATC	0.150687	0.176534	0.221876
ATGATG	0.241565	0.181053	0.284367
ATGATT	0.17795	0.193539	0.266949
ATGCAA	0.183288	0.234365	0.277081
ATGCAC	0.196859	0.240477	0.290676
ATGCAG	0.170719	0.203389	0.250177
ATGCAT	0.221883	0.257706	0.352167
ATGCCA	0.180666	0.226808	0.266423
ATGCCC	0.151075	0.227156	0.242066
ATGCCG	0.251677	0.554095	0.537435
ATGCCT	0.170231	0.245189	0.270535
ATGCGA	0.149058	0.46079	0.457198
ATGCGC	0.142493	0.289396	0.306001
ATGCGG	0.181027	0.408165	0.40356
ATGCGT	0.186572	0.413633	0.519917
ATGCTA	0.160796	0.281109	0.348532
ATGCTC	0.135601	0.198341	0.227858
ATGCTG	0.158879	0.188691	0.212617
ATGCTT	0.161126	0.195681	0.252005
ATGGAA	0.17215	0.209837	0.288382
ATGGAC	0.152941	0.197503	0.23115
ATGGAG	0.150369	0.1794	0.22763
ATGGAT	0.198996	0.208824	0.307432
ATGGCA	0.200455	0.252852	0.321454
ATGGCC	0.148619	0.221144	0.237981
ATGGCG	0.214247	0.545423	0.489487
ATGGCT	0.156635	0.256652	0.294202
ATGGGA	0.186572	0.267944	0.337956
ATGGGC	0.170025	0.242251	0.295294
ATGGGG	0.183883	0.314272	0.348149
ATGGGT	0.214881	0.326189	0.455306
ATGGTA	0.209815	0.336109	0.476056
ATGGTC	0.152531	0.256636	0.303781
ATGGTG	0.197786	0.221777	0.286106
ATGGTT	0.180769	0.266158	0.364042
ATGTAA	0.166919	0.239583	0.327029
ATGTAC	0.145753	0.235194	0.294074
ATGTAG	0.206554	0.246668	0.343792
ATGTAT	0.196817	0.289131	0.397118
ATGTCA	0.167054	0.23537	0.301359
ATGTCC	0.14761	0.256422	0.261259
ATGTCG	0.197646	0.540461	0.551133
ATGTCT	0.162658	0.238954	0.282857
ATGTGA	0.170094	0.205734	0.264064
ATGTGC	0.158322	0.231428	0.243949
ATGTGG	0.165807	0.244607	0.282341
ATGTGT	0.181305	0.275777	0.310029
ATGTTA	0.165353	0.219264	0.320232
ATGTTC	0.148152	0.189498	0.238034
ATGTTG	0.18357	0.229822	0.299658
ATGTTT	0.154693	0.191304	0.277692
ATTAAA	0.11717	0.151173	0.209726
ATTAAC	0.115748	0.200895	0.24675
ATTAAG	0.107398	0.178268	0.2019
ATTAAT	0.165691	0.177539	0.230187
ATTACA	0.155299	0.228905	0.267271
ATTACC	0.104125	0.212624	0.275559
ATTACG	0.166476	0.387614	0.459003
ATTACT	0.128239	0.212632	0.243355
ATTAGA	0.133976	0.16539	0.254189
ATTAGC	0.153697	0.203029	0.283991
ATTAGG	0.117198	0.18309	0.254256
ATTAGT	0.172231	0.21751	0.261746
ATTATA	0.150262	0.205659	0.33074
ATTATC	0.131257	0.226037	0.272654
ATTATG	0.173487	0.204747	0.281361
ATTATT	0.15163	0.193747	0.271019
ATTCAA	0.127246	0.207955	0.262168
ATTCAC	0.151123	0.239029	0.277591
ATTCAG	0.122478	0.187787	0.251888
ATTCAT	0.164552	0.233035	0.280809
ATTCCA	0.146409	0.200704	0.251009
ATTCCC	0.141849	0.275301	0.32666
ATTCCG	0.140813	0.375807	0.382747
ATTCCT	0.146321	0.214849	0.257858
ATTCGA	0.134778	0.292744	0.319741
ATTCGC	0.105506	0.278391	0.336486
ATTCGG	0.130088	0.353579	0.387242
ATTCGT	0.150161	0.316944	0.381018
ATTCTA	0.122364	0.244563	0.310911
ATTCTC	0.106891	0.202411	0.223008
ATTCTG	0.131863	0.199358	0.236849
ATTCTT	0.127134	0.167024	0.242456
ATTGAA	0.144164	0.18868	0.229027
ATTGAC	0.150343	0.237145	0.259424
ATTGAG	0.164376	0.237705	0.264015
ATTGAT	0.177386	0.201001	0.274409
ATTGCA	0.191376	0.283898	0.334454
ATTGCC	0.155297	0.281032	0.289109
ATTGCG	0.1631	0.512882	0.580724
ATTGCT	0.165149	0.230147	0.266973
ATTGGA	0.15877	0.22883	0.298115
ATTGGC	0.15415	0.255292	0.296904
ATTGGG	0.191985	0.310048	0.347987
ATTGGT	0.179647	0.250997	0.341745
ATTGTA	0.159336	0.323806	0.389413
ATTGTC	0.155549	0.266147	0.303953
ATTGTG	0.157539	0.266701	0.282413
ATTGTT	0.16233	0.243214	0.300486
ATTTAA	0.11483	0.151523	0.20666
ATTTAC	0.1284	0.192741	0.234129
ATTTAG	0.120064	0.160819	0.218633
ATTTAT	0.147569	0.170734	0.234563
ATTTCA	0.132102	0.186613	0.252122
ATTTCC	0.11592	0.204944	0.240666
ATTTCG	0.131728	0.363562	0.392059
ATTTCT	0.112342	0.163555	0.227146
ATTTGA	0.140177	0.166625	0.214692
ATTTGC	0.142423	0.175305	0.20846
ATTTGG	0.125225	0.170564	0.223447
ATTTGT	0.150155	0.186731	0.247336
ATTTTA	0.108483	0.152509	0.212807
ATTTTC	0.118778	0.16881	0.21676
ATTTTG	0.129988	0.151022	0.183695
ATTTTT	0.133544	0.172515	0.234221
CAAAAA	0.115444	0.179969	0.232287
CAAAAC	0.110396	0.197569	0.230409
CAAAAG	0.11694	0.19043	0.23614
CAAAAT	0.111677	0.160481	0.212054
CAAACA	0.135899	0.216442	0.265561
CAAACC	0.108615	0.214863	0.244111
CAAACG	0.117729	0.264021	0.347372
CAAACT	0.115072	0.169451	0.199895
CAAAGA	0.0898752	0.155509	0.179601
CAAAGC	0.101079	0.185225	0.189504
CAAAGG	0.0941904	0.172154	0.19401
CAAAGT	0.105019	0.168071	0.201086
CAAATA	0.1265	0.177733	0.243471
CAAATC	0.117983	0.206794	0.247163
CAAATG	0.159608	0.206731	0.271285
CAAATT	0.130347	0.196018	0.232089
CAACAA	0.103412	0.150169	0.176748
CAACAC	0.119783	0.164621	0.200175
CAACAG	0.116789	0.187609	0.230889
CAACAT	0.123407	0.143639	0.172997
CAACCA	0.106472	0.178127	0.209343
CAACCC	0.123299	0.192506	0.204387
CAACCG	0.0842392	0.157762	0.190611
CAACCT	0.0806585	0.129205	0.149408
CAACGA	0.152932	0.307595	0.288634
CAACGC	0.151893	0.330392	0.329878
CAACGG	0.163108	0.355458	0.379184
CAACGT	0.155278	0.268647	0.283671
CAACTA	0.110101	0.168904	0.219934
CAACTC	0.119736	0.186719	0.199096
CAACTG	0.125557	0.197621	0.24142
CAACTT	0.108062	0.164097	0.191424
CAAGAA	0.0912904	0.126484	0.138215
CAAGAC	0.0873775	0.146319	0.156133
CAAGAG	0.087766	0.153068	0.177878
CAAGAT	0.0899814	0.127059	0.141606
CAAGCA	0.127106	0.165995	0.192321
CAAGCC	0.102359	0.179765	0.185715
CAAGCG	0.0876143	0.163766	0.177684
CAAGCT	0.0932545	0.124839	0.15069
CAAGGA	0.0826125	0.135806	0.155267
CAAGGC	0.0901253	0.161246	0.173776
CAAGGG	0.0976201	0.179286	0.193521
CAAGGT	0.0912808	0.143496	0.166457
CAAGTA	0.108459	0.157552	0.203629
CAAGTC	0.0946201	0.166235	0.190044
CAAGTG	0.117738	0.17443	0.2045
CAAGTT	0.0968238	0.164742	0.184576
CAATAA	0.11376	0.185154	0.244722
CAATAC	0.13854	0.296903	0.311962
CAATAG	0.144812	0.231251	0.292881
CAATAT	0.141766	0.272082	0.308552
CAATCA	0.129782	0.234416	0.300605
CAATCC	0.139077	0.276974	0.299883
CAATCG	0.125695	0.300984	0.345845
CAATCT	0.10158	0.24262	0.247451
CAATGA	0.158582	0.21066	0.266636
CAATGC	0.151245	0.24214	0.266121
CAATGG	0.179531	0.252029	0.297005
CAATGT	0.165718	0.284666	0.302419
CAATTA	0.141908	0.214919	0.283103
CAATTC	0.129832	0.24267	0.270369
CAATTG	0.181728	0.277524	0.330792
CAATTT	0.13427	0.234414	0.270333
CACAAA	0.138134	0.218624	0.256531
CACAAC	0.12598	0.201709	0.22954
CACAAG	0.100473	0.176792	0.199622
CACAAT	0.15363	0.277391	0.311326
CACACA	0.169437	0.293983	0.325187
CACACC	0.173218	0.265977	0.277493
CACACG	0.194877	0.351638	0.349716
CACACT	0.17286	0.280071	0.291761
CACAGA	0.137416	0.213064	0.259765
CACAGC	0.145216	0.215438	0.241573
CACAGG	0.136248	0.23463	0.273824
CACAGT	0.155456	0.281755	0.304181
CACATA	0.180235	0.263994	0.338087
CACATC	0.139477	0.190411	0.228535
CACATG	0.154532	0.235593	0.288983
CACATT	0.17663	0.263653	0.31088
CACCAA	0.122834	0.156988	0.194686
CACCAC	0.155291	0.20902	0.213346
CACCAG	0.132697	0.174335	0.199514
CACCAT	0.152076	0.189905	0.1993
CACCCA	0.162857	0.270405	0.279941
CACCCC	0.166027	0.269653	0.283572
CACCCG	0.145906	0.296017	0.288663
CACCCT	0.127218	0.221018	0.227896
CACCGA	0.163847	0.353007	0.359726
CACCGC	0.141464	0.291699	0.312157
CACCGG	0.144806	0.300144	0.288698
CACCGT	0.19899	0.357978	0.37592
CACCTA	0.145235	0.229289	0.286885
CACCTC	0.127503	0.203708	0.206655
CACCTG	0.131216	0.167802	0.191756
CACCTT	0.134619	0.203632	0.229779
CACGAA	0.158408	0.409076	0.387318
CACGAC	0.182004	0.329963	0.344236
CACGAG	0.158906	0.284528	0.266877
CACGAT	0.2124	0.45639	0.435599
CACGCA	0.185432	0.383308	0.383227
CACGCC	0.164843	0.333425	0.299232
CACGCG	0.169393	0.334653	0.328814
CACGCT	0.165454	0.256149	0.277447
CACGGA	0.170349	0.401625	0.384327
CACGGC	0.187682	0.314246	0.320247
CACGGG	0.188486	0.359833	0.359726
CACGGT	0.224351	0.414433	0.413394
CACGTA	0.152747	0.460952	0.471
CACGTC	0.188384	0.315544	0.316672
CACGTG	0.191724	0.28913	0.270264
CACGTT	0.189817	0.405352	0.442484
CACTAA	0.164273	0.290566	0.362102
CACTAC	0.128365	0.211402	0.254577
CACTAG	0.157505	0.316783	0.400284
CACTAT	0.148838	0.327977	0.359389
CACTCA	0.150433	0.277359	0.293956
CACTCC	0.138977	0.255872	0.281147
CACTCG	0.139405	0.323776	0.319779
CACTCT	0.143941	0.269423	0.28921
CACTGA	0.176993	0.299115	0.329649
CACTGC	0.147215	0.242402	0.255861
CACTGG	0.152701	0.267769	0.285143
CACTGT	0.166198	0.300905	0.308161
CACTTA	0.139178	0.218129	0.281997
CACTTC	0.118379	0.185256	0.21055
CACTTG	0.135507	0.230337	0.251642
CACTTT	0.130035	0.22347	0.258893
CAGAAA	0.113473	0.162804	0.19946
CAGAAC	0.105208	0.156294	0.188251
CAGAAG	0.101915	0.144499	0.178229
CAGAAT	0.129249	0.167938	0.226898
CAGACA	0.12848	0.206969	0.246906
CAGACC	0.102641	0.173364	0.19263
CAGACG	0.174012	0.380814	0.349507
CAGACT	0.113285	0.201089	0.239154
CAGAGA	0.102291	0.158388	0.1951
CAGAGC	0.113976	0.167681	0.199183
CAGAGG	0.105846	0.191222	0.21568
CAGAGT	0.118928	0.199689	0.249479
CAGATA	0.12424	0.180015	0.254092
CAGATC	0.0955408	0.150011	0.174493
CAGATG	0.164111	0.176057	0.230647
CAGATT	0.128838	0.166363	0.227223
CAGCAA	0.114905	0.17129	0.186779
CAGCAC	0.12828	0.166676	0.17951
CAGCAG	0.119069	0.150399	0.170536
CAGCAT	0.138119	0.183461	0.205896
CAGCCA	0.12647	0.203819	0.232887
CAGCCC	0.130968	0.192564	0.208051
CAGCCG	0.127662	0.256332	0.256339
CAGCCT	0.110568	0.156559	0.185227
CAGCGA	0.137336	0.259807	0.272435
CAGCGC	0.117483	0.189369	0.184434
CAGCGG	0.133386	0.238721	0.25087
CAGCGT	0.146665	0.267939	0.277609
CAGCTA	0.118487	0.219199	0.272276
CAGCTC	0.0965883	0.138513	0.157817
CAGCTG	0.123086	0.14706	0.177681
CAGCTT	0.115777	0.177687	0.210327
CAGGAA	0.108858	0.176941	0.204707
CAGGAC	0.098956	0.15457	0.165199
CAGGAG	0.106381	0.163068	0.173749
CAGGAT	0.117141	0.170639	0.216546
CAGGCA	0.13396	0.243005	0.270882
CAGGCC	0.112483	0.17588	0.198232
CAGGCG	0.14992	0.329873	0.326856
CAGGCT	0.117516	0.197112	0.234307
CAGGGA	0.106784	0.20228	0.227888
CAGGGC	0.117042	0.185895	0.203831
CAGGGG	0.142546	0.256012	0.283429
CAGGGT	0.116122	0.236956	0.255583
CAGGTA	0.106867	0.221786	0.308908
CAGGTC	0.100121	0.175624	0.211876
CAGGTG	0.114449	0.165835	0.200628
CAGGTT	0.104575	0.186029	0.2331
CAGTAA	0.138817	0.232366	0.293092
CAGTAC	0.126944	0.187238	0.220463
CAGTAG	0.182289	0.309819	0.376427
CAGTAT	0.147207	0.236153	0.291483
CAGTCA	0.149269	0.277863	0.311349
CAGTCC	0.134507	0.231857	0.270751
CAGTCG	0.13651	0.342488	0.360369
CAGTCT	0.129864	0.239623	0.248695
CAGTGA	0.154364	0.234124	0.25516
CAGTGC	0.140174	0.22255	0.234982
CAGTGG	0.16834	0.251144	0.263938
CAGTGT	0.150049	0.238273	0.260603
CAGTTA	0.143747	0.203369	0.269099
CAGTTC	0.114882	0.160029	0.210401
CAGTTG	0.149308	0.228129	0.282464
CAGTTT	0.120153	0.176631	0.219861
CATAAA	0.118302	0.177224	0.232996
CATAAC	0.126148	0.260774	0.288218
CATAAG	0.111478	0.219113	0.254979
CATAAT	0.144011	0.225686	0.28667
CATACA	0.173754	0.278624	0.348075
CATACC	0.149888	0.320604	0.321192
CATACG	0.209829	0.584968	0.624846
CATACT	0.187923	0.263944	0.3219
CATAGA	0.117441	0.195131	0.24087
CATAGC	0.109708	0.242158	0.276572
CATAGG	0.116094	0.216022	0.269492
CATAGT	0.139983	0.244362	0.314412
CATATA	0.188559	0.288687	0.403703
CATATC	0.16213	0.275417	0.345603
CATATG	0.21691	0.293269	0.408856
CATATT	0.157289	0.235568	0.298439
CATCAA	0.104941	0.138258	0.15316
CATCAC	0.11457	0.165231	0.184056
CATCAG	0.123595	0.179553	0.215836
CATCAT	0.133674	0.146543	0.165243
CATCCA	0.142686	0.190111	0.218754
CATCCC	0.140816	0.202998	0.223032
CATCCG	0.0984487	0.154242	0.179278
CATCCT	0.107293	0.134283	0.159267
CATCGA	0.158455	0.257399	0.262921
CATCGC	0.158953	0.272651	0.261598
CATCGG	0.15187	0.306361	0.314329
CATCGT	0.161704	0.232448	0.275081
CATCTA	0.127969	0.17606	0.219833
CATCTC	0.115903	0.163926	0.192389
CATCTG	0.133348	0.192576	0.228868
CATCTT	0.11895	0.161745	0.187753
CATGAA	0.144287	0.171962	0.188889
CATGAC	0.142047	0.199373	0.20137
CATGAG	0.142009	0.181215	0.23036
CATGAT	0.165208	0.177685	0.222724
CATGCA	0.186476	0.238695	0.271744
CATGCC	0.168106	0.256296	0.256817
CATGCG	0.143371	0.246293	0.246553
CATGCT	0.135451	0.162045	0.181838
CATGGA	0.150192	0.195922	0.228132
CATGGC	0.14691	0.219208	0.243069
CATGGG	0.171643	0.25474	0.298595
CATGGT	0.157501	0.221607	0.252773
CATGTA	0.171174	0.22943	0.329313
CATGTC	0.161555	0.251968	0.278605
CATGTG	0.185808	0.275854	0.314583
CATGTT	0.168996	0.212544	0.27161
CATTAA	0.126372	0.192766	0.240967
CATTAC	0.138833	0.256053	0.279981
CATTAG	0.148954	0.218585	0.291731
CATTAT	0.156207	0.225839	0.306904
CATTCA	0.146682	0.248713	0.298518
CATTCC	0.138736	0.238183	0.274561
CATTCG	0.103951	0.261917	0.322484
CATTCT	0.116112	0.216526	0.251663
CATTGA	0.166437	0.252077	0.277733
CATTGC	0.157679	0.277109	0.292571
CATTGG	0.173703	0.258641	0.304082
CATTGT	0.166388	0.270421	0.289961
CATTTA	0.142124	0.194689	0.254531
CATTTC	0.145189	0.206882	0.259928
CATTTG	0.17648	0.2091	0.265912
CATTTT	0.132744	0.187526	0.230621
CCAAAA	0.117696	0.199646	0.240196
CCAAAC	0.110629	0.195352	0.237347
CCAAAG	0.0992917	0.168206	0.185011
CCAAAT	0.125866	0.202189	0.249142
CCAACA	0.114541	0.164603	0.193597
CCAACC	0.10111	0.157588	0.169485
CCAACG	0.151854	0.323024	0.325931
CCAACT	0.115431	0.176537	0.209814
CCAAGA	0.0877158	0.146191	0.158195
CCAAGC	0.0944231	0.150102	0.163148
CCAAGG	0.0957293	0.154981	0.162271
CCAAGT	0.102034	0.161944	0.185218
CCAATA	0.135568	0.254474	0.294204
CCAATC	0.124181	0.252298	0.285203
CCAATG	0.171484	0.24737	0.286869
CCAATT	0.146363	0.247255	0.282907
CCACAA	0.122266	0.219926	0.241643
CCACAC	0.157686	0.236368	0.261855
CCACAG	0.149274	0.242902	0.270772
CCACAT	0.148463	0.218522	0.249813
CCACCA	0.148486	0.193248	0.216357
CCACCC	0.144194	0.239588	0.243668
CCACCG	0.14775	0.307141	0.304777
CCACCT	0.133974	0.18073	0.208824
CCACGA	0.171786	0.323916	0.31935
CCACGC	0.16914	0.289617	0.275452
CCACGG	0.191246	0.377672	0.343929
CCACGT	0.168516	0.302185	0.291038
CCACTA	0.133824	0.248351	0.310904
CCACTC	0.135213	0.243613	0.255703
CCACTG	0.156731	0.265799	0.285864
CCACTT	0.121557	0.213562	0.233509
CCAGAA	0.1053	0.144095	0.190461
CCAGAC	0.108539	0.17961	0.197998
CCAGAG	0.108792	0.17167	0.198725
CCAGAT	0.128068	0.153182	0.192155
CCAGCA	0.117978	0.157383	0.17313
CCAGCC	0.117163	0.169896	0.17813
CCAGCG	0.119501	0.201087	0.204339
CCAGCT	0.107073	0.136614	0.156267
CCAGGA	0.0987888	0.15877	0.172667
CCAGGC	0.112479	0.173317	0.19335
CCAGGG	0.114029	0.192795	0.194998
CCAGGT	0.103564	0.164488	0.190332
CCAGTA	0.134523	0.195137	0.245568
CCAGTC	0.115781	0.218903	0.234889
CCAGTG	0.151383	0.222744	0.235119
CCAGTT	0.122915	0.186401	0.232136
CCATAA	0.131482	0.243688	0.292915
CCATAC	0.150041	0.298113	0.363802
CCATAG	0.119592	0.258916	0.309822
CCATAT	0.173446	0.270385	0.363684
CCATCA	0.123218	0.160817	0.184301
CCATCC	0.122893	0.162055	0.188644
CCATCG	0.165206	0.279805	0.283516
CCATCT	0.124125	0.185458	0.204751
CCATGA	0.150073	0.197002	0.235294
CCATGC	0.15568	0.214423	0.21921
CCATGG	0.167331	0.229074	0.248307
CCATGT	0.19253	0.269155	0.311631
CCATTA	0.133604	0.236812	0.283489
CCATTC	0.129133	0.24456	0.267946
CCATTG	0.172279	0.274346	0.30154
CCATTT	0.14767	0.230035	0.27846
CCCAAA	0.131617	0.240098	0.268058
CCCAAC	0.117047	0.219373	0.23114
CCCAAG	0.102482	0.198119	0.204399
CCCAAT	0.159301	0.286744	0.290883
CCCACA	0.165305	0.274639	0.29766
CCCACC	0.15004	0.242999	0.241626
CCCACG	0.180977	0.344205	0.323006
CCCACT	0.152254	0.271397	0.286813
CCCAGA	0.129005	0.204535	0.233213
CCCAGC	0.126399	0.189393	0.186668
CCCAGG	0.118761	0.194942	0.201896
CCCAGT	0.149929	0.255196	0.263446
CCCATA	0.166531	0.319433	0.356643
CCCATC	0.143223	0.208707	0.2251
CCCATG	0.187739	0.289852	0.298604
CCCATT	0.178033	0.304446	0.329754
CCCCAA	0.138283	0.233852	0.243255
CCCCAC	0.15658	0.268879	0.269023
CCCCAG	0.139969	0.225496	0.244013
CCCCAT	0.173768	0.244061	0.273576
CCCCCA	0.166098	0.29263	0.303226
CCCCCC	0.157678	0.323414	0.341412
CCCCCG	0.163027	0.382671	0.368895
CCCCCT	0.151203	0.282832	0.291431
CCCCGA	0.188346	0.379969	0.368697
CCCCGC	0.153899	0.326206	0.291399
CCCCGG	0.141177	0.311721	0.32319
CCCCGT	0.185707	0.432648	0.390255
CCCCTA	0.1588	0.322487	0.382595
CCCCTC	0.125632	0.243568	0.239265
CCCCTG	0.146519	0.238648	0.247485
CCCCTT	0.139412	0.265271	0.281436
CCCGAA	0.150788	0.393165	0.434417
CCCGAC	0.15224	0.370475	0.364969
CCCGAG	0.159712	0.318755	0.308561
CCCGAT	0.165285	0.468375	0.466442
CCCGCA	0.149546	0.278549	0.287022
CCCGCC	0.134164	0.253174	0.248856
CCCGCG	0.14115	0.319902	0.305983
CCCGCT	0.135168	0.236052	0.236402
CCCGGA	0.14252	0.334008	0.323422
CCCGGC	0.126877	0.249998	0.261193
CCCGGG	0.135965	0.265044	0.273813
CCCGGT	0.17482	0.387061	0.412612
CCCGTA	0.140399	0.478436	0.475552
CCCGTC	0.175606	0.389588	0.391229
CCCGTG	0.172159	0.338849	0.355475
CCCGTT	0.180731	0.431587	0.426613
CCCTAA	0.127576	0.352623	0.385918
CCCTAC	0.128614	0.242959	0.315544
CCCTAG	0.132745	0.37659	0.39076
CCCTAT	0.167877	0.359337	0.385595
CCCTCA	0.102808	0.205608	0.222873
CCCTCC	0.119187	0.224185	0.236662
CCCTCG	0.134381	0.304704	0.283212
CCCTCT	0.113259	0.224358	0.236057
CCCTGA	0.141333	0.240865	0.253931
CCCTGC	0.120422	0.181431	0.17808
CCCTGG	0.120724	0.1832	0.190675
CCCTGT	0.156134	0.259279	0.272602
CCCTTA	0.119155	0.290313	0.294593
CCCTTC	0.108444	0.200246	0.210904
CCCTTG	0.124554	0.258717	0.257842
CCCTTT	0.134472	0.249766	0.273826
CCGAAA	0.12522	0.31331	0.381419
CCGAAC	0.118178	0.355552	0.396886
CCGAAG	0.142331	0.35683	0.380236
CCGAAT	0.125978	0.335656	0.393986
CCGACA	0.137038	0.357337	0.344503
CCGACC	0.136928	0.31011	0.303948
CCGACG	0.194337	0.407507	0.370126
CCGACT	0.146887	0.31566	0.30826
CCGAGA	0.135649	0.276368	0.269431
CCGAGC	0.139274	0.263885	0.263613
CCGAGG	0.159965	0.292223	0.273464
CCGAGT	0.150452	0.28339	0.284774
CCGATA	0.125739	0.433866	0.501845
CCGATC	0.149488	0.394299	0.43693
CCGATG	0.218004	0.532604	0.539446
CCGATT	0.153722	0.378705	0.399743
CCGCAA	0.109041	0.171586	0.214743
CCGCAC	0.121452	0.231051	0.22771
CCGCAG	0.129987	0.260283	0.28145
CCGCAT	0.126007	0.160208	0.194113
CCGCCA	0.134959	0.2673	0.274923
CCGCCC	0.15188	0.316803	0.301392
CCGCCG	0.134525	0.237064	0.257492
CCGCCT	0.104108	0.176339	0.192543
CCGCGA	0.117519	0.237582	0.304702
CCGCGC	0.146374	0.258431	0.230728
CCGCGG	0.155021	0.346369	0.32663
CCGCGT	0.148148	0.293197	0.294901
CCGCTA	0.118469	0.179247	0.227721
CCGCTC	0.116574	0.215634	0.212421
CCGCTG	0.128887	0.242228	0.270578
CCGCTT	0.100334	0.176847	0.210309
CCGGAA	0.121796	0.253427	0.256603
CCGGAC	0.12361	0.289954	0.265815
CCGGAG	0.126945	0.309515	0.300236
CCGGAT	0.120932	0.281648	0.322027
CCGGCA	0.133802	0.257612	0.260008
CCGGCC	0.138764	0.261315	0.252798
CCGGCG	0.128656	0.230718	0.2274
CCGGCT	0.113616	0.204192	0.21954
CCGGGA	0.110667	0.224246	0.227136
CCGGGC	0.128376	0.242171	0.237072
CCGGGG	0.151487	0.296758	0.292463
CCGGGT	0.121836	0.269539	0.268104
CCGGTA	0.109255	0.32208	0.436819
CCGGTC	0.158057	0.389706	0.350822
CCGGTG	0.177044	0.411134	0.436528
CCGGTT	0.142051	0.311773	0.348238
CCGTAA	0.100095	0.330283	0.400219
CCGTAC	0.147371	0.458783	0.482911
CCGTAG	0.154318	0.494969	0.512948
CCGTAT	0.184539	0.51489	0.535472
CCGTCA	0.181145	0.399834	0.375506
CCGTCC	0.171539	0.365334	0.365305
CCGTCG	0.153284	0.383719	0.39269
CCGTCT	0.151307	0.346968	0.366446
CCGTGA	0.15426	0.308702	0.332355
CCGTGC	0.164126	0.295583	0.294697
CCGTGG	0.178921	0.340993	0.317947
CCGTGT	0.171703	0.316037	0.340813
CCGTTA	0.13358	0.414119	0.44977
CCGTTC	0.141767	0.365987	0.386554
CCGTTG	0.181811	0.48117	0.499043
CCGTTT	0.1868	0.350312	0.398603
CCTAAA	0.117799	0.250953	0.302226
CCTAAC	0.10089	0.317952	0.322014
CCTAAG	0.120154	0.316105	0.322695
CCTAAT	0.138926	0.262445	0.329144
CCTACA	0.113948	0.211793	0.266833
CCTACC	0.103891	0.189345	0.238652
CCTACG	0.158942	0.348964	0.336707
CCTACT	0.118125	0.207879	0.245831
CCTAGA	0.109703	0.287397	0.307393
CCTAGC	0.108186	0.360905	0.367163
CCTAGG	0.11554	0.32264	0.34151
CCTAGT	0.126813	0.34081	0.367449
CCTATA	0.141256	0.310251	0.390678
CCTATC	0.127453	0.31632	0.352408
CCTATG	0.188968	0.32012	0.333152
CCTATT	0.152446	0.275327	0.349563
CCTCAA	0.0810999	0.142458	0.16362
CCTCAC	0.100809	0.172278	0.189695
CCTCAG	0.110324	0.197051	0.2304
CCTCAT	0.101537	0.138653	0.164037
CCTCCA	0.128146	0.213066	0.22283
CCTCCC	0.123969	0.220645	0.229592
CCTCCG	0.120145	0.253269	0.262898
CCTCCT	0.101134	0.17212	0.200887
CCTCGA	0.117317	0.288605	0.296327
CCTCGC	0.133423	0.264468	0.264465
CCTCGG	0.144781	0.328438	0.299563
CCTCGT	0.130338	0.26478	0.280611
CCTCTA	0.106379	0.207806	0.237686
CCTCTC	0.100909	0.190949	0.199589
CCTCTG	0.122252	0.225258	0.240164
CCTCTT	0.0915991	0.16945	0.185573
CCTGAA	0.112572	0.171203	0.192959
CCTGAC	0.114407	0.183678	0.201444
CCTGAG	0.131372	0.200766	0.230149
CCTGAT	0.137099	0.187421	0.214624
CCTGCA	0.114985	0.169162	0.170831
CCTGCC	0.113752	0.162601	0.176774
CCTGCG	0.098457	0.169221	0.179597
CCTGCT	0.0981627	0.133801	0.143002
CCTGGA	0.103918	0.14399	0.155104
CCTGGC	0.100294	0.146347	0.159299
CCTGGG	0.114028	0.168269	0.182147
CCTGGT	0.111065	0.160719	0.183832
CCTGTA	0.136911	0.249882	0.288126
CCTGTC	0.122608	0.199187	0.224113
CCTGTG	0.150935	0.224671	0.236351
CCTGTT	0.126865	0.205952	0.249252
CCTTAA	0.0879803	0.192543	0.221123
CCTTAC	0.122669	0.275091	0.27044
CCTTAG	0.0946253	0.228302	0.262769
CCTTAT	0.136204	0.257393	0.284851
CCTTCA	0.110656	0.171707	0.195527
CCTTCC	0.0968674	0.151824	0.168005
CCTTCG	0.124621	0.252	0.256251
CCTTCT	0.106516	0.168912	0.189588
CCTTGA	0.112947	0.196599	0.212886
CCTTGC	0.112418	0.223127	0.228199
CCTTGG	0.103303	0.206662	0.228437
CCTTGT	0.117074	0.229382	0.239667
CCTTTA	0.108022	0.214622	0.252754
CCTTTC	0.100787	0.223	0.234722
CCTTTG	0.128597	0.206788	0.222115
CCTTTT	0.126113	0.211115	0.250551
CGAAAA	0.138661	0.322061	0.410771
CGAAAC	0.12236	0.337183	0.352871
CGAAAG	0.12781	0.311338	0.361043
CGAAAT	0.133684	0.309898	0.363704
CGAACA	0.143442	0.362018	0.421
CGAACC	0.121678	0.343731	0.378858
CGAACG	0.152675	0.483616	0.473332
CGAACT	0.125484	0.383353	0.386654
CGAAGA	0.122933	0.37232	0.378213
CGAAGC	0.125608	0.354113	0.350018
CGAAGG	0.13353	0.336541	0.333857
CGAAGT	0.144832	0.367993	0.378691
CGAATA	0.119835	0.334441	0.410153
CGAATC	0.126432	0.319391	0.354609
CGAATG	0.150852	0.401608	0.394147
CGAATT	0.138493	0.295651	0.380103
CGACAA	0.15237	0.314022	0.313843
CGACAC	0.148403	0.321586	0.304739
CGACAG	0.141791	0.295399	0.323411
CGACAT	0.163948	0.349836	0.342961
CGACCA	0.148882	0.31458	0.338663
CGACCC	0.157839	0.335651	0.329578
CGACCG	0.129347	0.269273	0.293473
CGACCT	0.121082	0.256282	0.242451
CGACGA	0.202864	0.37484	0.377239
CGACGC	0.15682	0.338408	0.348994
CGACGG	0.205474	0.378345	0.386462
CGACGT	0.205142	0.406201	0.376086
CGACTA	0.121315	0.323845	0.317777
CGACTC	0.137223	0.291339	0.290698
CGACTG	0.127329	0.289153	0.295075
CGACTT	0.131271	0.276093	0.296616
CGAGAA	0.127399	0.262582	0.26422
CGAGAC	0.126437	0.257591	0.232961
CGAGAG	0.119582	0.253796	0.255482
CGAGAT	0.138696	0.243182	0.253158
CGAGCA	0.157983	0.3007	0.311448
CGAGCC	0.140738	0.269144	0.267033
CGAGCG	0.114131	0.239616	0.243533
CGAGCT	0.13542	0.217481	0.244923
CGAGGA	0.162591	0.299	0.285872
CGAGGC	0.138499	0.276404	0.278384
CGAGGG	0.14555	0.287426	0.254976
CGAGGT	0.153617	0.279728	0.281517
CGAGTA	0.157405	0.294173	0.366389
CGAGTC	0.139192	0.290837	0.318344
CGAGTG	0.15315	0.28447	0.280933
CGAGTT	0.141578	0.27991	0.326259
CGATAA	0.146101	0.581334	0.617318
CGATAC	0.141755	0.336003	0.396544
CGATAG	0.139747	0.51052	0.669966
CGATAT	0.140747	0.415086	0.47896
CGATCA	0.151633	0.387479	0.446454
CGATCC	0.137356	0.388621	0.426672
CGATCG	0.174388	0.521248	0.501892
CGATCT	0.131056	0.349278	0.383607
CGATGA	0.258064	0.572528	0.545155
CGATGC	0.197856	0.474863	0.46782
CGATGG	0.214011	0.499752	0.504533
CGATGT	0.196293	0.493435	0.502758
CGATTA	0.159678	0.31005	0.363724
CGATTC	0.134464	0.358475	0.375742
CGATTG	0.147527	0.393306	0.403191
CGATTT	0.142794	0.289703	0.375109
CGCAAA	0.113123	0.308535	0.287931
CGCAAC	0.122519	0.185313	0.22776
CGCAAG	0.0894184	0.138814	0.178766
CGCAAT	0.144191	0.344845	0.364333
CGCACA	0.157034	0.353376	0.379895
CGCACC	0.129082	0.238766	0.24181
CGCACG	0.173578	0.329781	0.314845
CGCACT	0.169625	0.389036	0.374616
CGCAGA	0.149354	0.373137	0.349512
CGCAGC	0.133774	0.239552	0.243529
CGCAGG	0.123805	0.244556	0.287772
CGCAGT	0.174243	0.40102	0.400407
CGCATA	0.133022	0.404279	0.431996
CGCATC	0.112638	0.152219	0.176044
CGCATG	0.136361	0.183579	0.215497
CGCATT	0.158482	0.302749	0.391258
CGCCAA	0.128552	0.303466	0.325798
CGCCAC	0.146575	0.265948	0.266131
CGCCAG	0.110816	0.196155	0.203266
CGCCAT	0.175369	0.334415	0.317241
CGCCCA	0.154581	0.358023	0.322099
CGCCCC	0.15875	0.328916	0.308133
CGCCCG	0.158244	0.33817	0.302328
CGCCCT	0.144655	0.288666	0.278035
CGCCGA	0.194834	0.378467	0.353016
CGCCGC	0.133159	0.206336	0.231802
CGCCGG	0.133826	0.262163	0.245336
CGCCGT	0.214686	0.393272	0.343891
CGCCTA	0.127169	0.348109	0.328356
CGCCTC	0.113095	0.20326	0.212096
CGCCTG	0.109408	0.168442	0.17101
CGCCTT	0.122019	0.287307	0.262292
CGCGAA	0.135124	0.501787	0.598539
CGCGAC	0.118527	0.221078	0.290713
CGCGAG	0.131752	0.231838	0.263636
CGCGAT	0.148723	0.479421	0.468781
CGCGCA	0.153094	0.306651	0.287297
CGCGCC	0.139211	0.244801	0.235159
CGCGCG	0.135989	0.222893	0.202372
CGCGCT	0.151285	0.23966	0.251761
CGCGGA	0.180725	0.451676	0.436331
CGCGGC	0.151086	0.289003	0.270699
CGCGGG	0.165329	0.339442	0.298872
CGCGGT	0.209367	0.485114	0.507431
CGCGTA	0.136741	0.634298	0.592235
CGCGTC	0.145792	0.297807	0.307394
CGCGTG	0.133621	0.270736	0.291029
CGCGTT	0.188847	0.536198	0.519964
CGCTAA	0.166185	0.639212	0.586504
CGCTAC	0.10324	0.166525	0.180248
CGCTAG	0.134328	0.640117	0.630941
CGCTAT	0.137554	0.256422	0.294607
CGCTCA	0.135713	0.278508	0.30077
CGCTCC	0.119214	0.227934	0.220502
CGCTCG	0.126452	0.280653	0.292407
CGCTCT	0.129597	0.290977	0.311358
CGCTGA	0.170661	0.402441	0.42302
CGCTGC	0.119934	0.183992	0.2063
CGCTGG	0.138874	0.226029	0.227666
CGCTGT	0.150021	0.30471	0.341182
CGCTTA	0.121754	0.338936	0.349654
CGCTTC	0.098239	0.140334	0.171543
CGCTTG	0.116039	0.274402	0.289283
CGCTTT	0.106644	0.282137	0.287603
CGGAAA	0.12184	0.322692	0.325484
CGGAAC	0.112704	0.281096	0.293961
CGGAAG	0.106146	0.250262	0.258015
CGGAAT	0.141617	0.364012	0.363552
CGGACA	0.145724	0.354243	0.35063
CGGACC	0.133147	0.255085	0.248999
CGGACG	0.163858	0.453025	0.391373
CGGACT	0.14184	0.337448	0.311645
CGGAGA	0.135763	0.358948	0.357708
CGGAGC	0.13247	0.26439	0.265136
CGGAGG	0.14054	0.313065	0.320044
CGGAGT	0.163288	0.417833	0.394702
CGGATA	0.145068	0.37096	0.408427
CGGATC	0.107006	0.244432	0.268019
CGGATG	0.180701	0.399571	0.407647
CGGATT	0.140884	0.270037	0.367771
CGGCAA	0.155087	0.360074	0.333294
CGGCAC	0.156538	0.273083	0.278511
CGGCAG	0.123271	0.247178	0.245045
CGGCAT	0.179341	0.342215	0.348612
CGGCCA	0.168766	0.333593	0.321132
CGGCCC	0.143608	0.266428	0.254028
CGGCCG	0.174285	0.326179	0.319634
CGGCCT	0.145538	0.26977	0.276341
CGGCGA	0.158201	0.331933	0.337416
CGGCGC	0.137574	0.196682	0.190561
CGGCGG	0.160933	0.246794	0.245478
CGGCGT	0.170008	0.357811	0.371404
CGGCTA	0.157432	0.335134	0.361273
CGGCTC	0.123751	0.21606	0.221683
CGGCTG	0.131878	0.199999	0.227859
CGGCTT	0.130832	0.304988	0.322635
CGGGAA	0.133304	0.334358	0.310706
CGGGAC	0.113909	0.223188	0.223314
CGGGAG	0.120378	0.203236	0.215439
CGGGAT	0.139593	0.296459	0.32015
CGGGCA	0.166252	0.326344	0.331109
CGGGCC	0.144416	0.230971	0.234678
CGGGCG	0.168291	0.331697	0.308809
CGGGCT	0.151702	0.279491	0.27642
CGGGGA	0.163429	0.392008	0.384051
CGGGGC	0.141438	0.26105	0.26263
CGGGGG	0.173855	0.379944	0.367474
CGGGGT	0.186615	0.398433	0.384128
CGGGTA	0.126181	0.464842	0.488175
CGGGTC	0.118937	0.25077	0.297887
CGGGTG	0.147304	0.296718	0.260341
CGGGTT	0.161509	0.420326	0.463257
CGGTAA	0.159539	0.717234	0.796008
CGGTAC	0.0906697	0.267893	0.336983
CGGTAG	0.194048	0.831869	0.895367
CGGTAT	0.144974	0.388252	0.535129
CGGTCA	0.176856	0.438676	0.425843
CGGTCC	0.14334	0.349573	0.319086
CGGTCG	0.194951	0.539007	0.498973
CGGTCT	0.153546	0.383552	0.396746
CGGTGA	0.199258	0.485484	0.524909
CGGTGC	0.174731	0.32587	0.319927
CGGTGG	0.200841	0.430696	0.417784
CGGTGT	0.197409	0.488502	0.499662
CGGTTA	0.14351	0.364937	0.444003
CGGTTC	0.139564	0.31823	0.36929
CGGTTG	0.141705	0.375396	0.416219
CGGTTT	0.141274	0.302998	0.377364
CGTAAA	0.123882	0.288033	0.359924
CGTAAC	0.125499	0.34647	0.407425
CGTAAG	0.0799385	0.331744	0.319045
CGTAAT	0.142054	0.380853	0.411647
CGTACA	0.180479	0.465822	0.508029
CGTACC	0.134082	0.382639	0.427542
CGTACG	0.22016	0.546956	0.659923
CGTACT	0.155773	0.414449	0.452343
CGTAGA	0.136255	0.404002	0.488335
CGTAGC	0.133936	0.486126	0.450844
CGTAGG	0.127717	0.359205	0.4421
CGTAGT	0.16126	0.469426	0.470241
CGTATA	0.167429	0.500701	0.631133
CGTATC	0.160928	0.445991	0.463131
CGTATG	0.204351	0.587798	0.641528
CGTATT	0.164286	0.445763	0.485953
CGTCAA	0.136441	0.321382	0.339262
CGTCAC	0.145728	0.347619	0.337983
CGTCAG	0.130649	0.309688	0.334233
CGTCAT	0.177354	0.326052	0.334346
CGTCCA	0.183898	0.343782	0.370918
CGTCCC	0.163011	0.343245	0.354555
CGTCCG	0.151301	0.361799	0.347408
CGTCCT	0.148458	0.28181	0.293751
CGTCGA	0.163962	0.372932	0.448619
CGTCGC	0.149028	0.321041	0.335434
CGTCGG	0.177315	0.420532	0.404802
CGTCGT	0.202885	0.407012	0.474648
CGTCTA	0.13272	0.385354	0.402003
CGTCTC	0.135933	0.296564	0.31047
CGTCTG	0.13225	0.296713	0.324285
CGTCTT	0.152158	0.278056	0.300427
CGTGAA	0.150317	0.272484	0.305444
CGTGAC	0.138867	0.273389	0.287161
CGTGAG	0.126183	0.245387	0.280807
CGTGAT	0.167509	0.304196	0.302519
CGTGCA	0.182203	0.343825	0.325556
CGTGCC	0.146143	0.29569	0.300841
CGTGCG	0.165478	0.255025	0.252525
CGTGCT	0.144482	0.219208	0.231969
CGTGGA	0.176453	0.310453	0.288449
CGTGGC	0.157922	0.291754	0.283192
CGTGGG	0.177249	0.303923	0.308862
CGTGGT	0.174755	0.300369	0.312033
CGTGTA	0.173151	0.315099	0.377338
CGTGTC	0.148364	0.330477	0.314849
CGTGTG	0.167492	0.28739	0.300627
CGTGTT	0.176663	0.333026	0.400754
CGTTAA	0.176569	0.550085	0.598418
CGTTAC	0.109218	0.306834	0.37734
CGTTAG	0.147447	0.584051	0.563446
CGTTAT	0.160534	0.374689	0.458666
CGTTCA	0.152343	0.422346	0.44684
CGTTCC	0.13528	0.337273	0.369876
CGTTCG	0.159077	0.482159	0.471188
CGTTCT	0.131139	0.315942	0.345671
CGTTGA	0.187352	0.59541	0.535171
CGTTGC	0.152331	0.420423	0.416516
CGTTGG	0.173633	0.464626	0.479294
CGTTGT	0.161372	0.420122	0.463045
CGTTTA	0.157961	0.272505	0.38893
CGTTTC	0.121768	0.326484	0.360736
CGTTTG	0.154381	0.348527	0.391484
CGTTTT	0.154577	0.331467	0.370232
CTAAAA	0.124256	0.213116	0.286586
CTAAAC	0.130678	0.245501	0.297823
CTAAAG	0.0968217	0.224486	0.275239
CTAAAT	0.134066	0.218352	0.276159
CTAACA	0.127639	0.281828	0.333721
CTAACC	0.104225	0.248496	0.304725
CTAACG	0.155451	0.586914	0.629715
CTAACT	0.132128	0.264957	0.335985
CTAAGA	0.0957478	0.253805	0.285526
CTAAGC	0.109971	0.25961	0.292539
CTAAGG	0.112462	0.275161	0.322845
CTAAGT	0.137105	0.273627	0.324167
CTAATA	0.140775	0.224203	0.304844
CTAATC	0.113757	0.224184	0.29745
CTAATG	0.150934	0.271572	0.343652
CTAATT	0.134848	0.237316	0.28398
CTACAA	0.100486	0.168539	0.193881
CTACAC	0.115831	0.203301	0.229014
CTACAG	0.112365	0.197618	0.258132
CTACAT	0.116196	0.17181	0.199117
CTACCA	0.118109	0.194981	0.235561
CTACCC	0.120421	0.250549	0.277624
CTACCG	0.0811258	0.164375	0.19222
CTACCT	0.0779681	0.13268	0.148801
CTACGA	0.151089	0.319736	0.325445
CTACGC	0.144326	0.345418	0.310913
CTACGG	0.153727	0.349427	0.358943
CTACGT	0.160445	0.297527	0.298126
CTACTA	0.111417	0.199595	0.252733
CTACTC	0.115008	0.217711	0.242679
CTACTG	0.125087	0.226899	0.2663
CTACTT	0.109612	0.169794	0.205735
CTAGAA	0.114464	0.213749	0.261298
CTAGAC	0.0968414	0.246778	0.28582
CTAGAG	0.105221	0.254818	0.28777
CTAGAT	0.120999	0.228121	0.293669
CTAGCA	0.141129	0.299849	0.347702
CTAGCC	0.109343	0.334095	0.349908
CTAGCG	0.167425	0.609398	0.685941
CTAGCT	0.126198	0.326906	0.370381
CTAGGA	0.119594	0.249116	0.288003
CTAGGC	0.113912	0.322554	0.312732
CTAGGG	0.123058	0.353628	0.363833
CTAGGT	0.110523	0.295694	0.354446
CTAGTA	0.171653	0.278609	0.385738
CTAGTC	0.139673	0.336624	0.365863
CTAGTG	0.142999	0.30797	0.356294
CTAGTT	0.145065	0.227344	0.334832
CTATAA	0.12333	0.231968	0.29617
CTATAC	0.144756	0.324738	0.40204
CTATAG	0.132583	0.270551	0.378917
CTATAT	0.135266	0.303982	0.385995
CTATCA	0.141089	0.296686	0.362239
CTATCC	0.123699	0.326118	0.347897
CTATCG	0.109368	0.373567	0.407403
CTATCT	0.107332	0.246377	0.291966
CTATGA	0.155627	0.235242	0.269008
CTATGC	0.142371	0.283003	0.298787
CTATGG	0.168143	0.303763	0.346813
CTATGT	0.153789	0.310521	0.333413
CTATTA	0.14219	0.254078	0.298265
CTATTC	0.137456	0.254679	0.309993
CTATTG	0.163991	0.301119	0.360806
CTATTT	0.137004	0.229031	0.282466
CTCAAA	0.0985498	0.180698	0.213062
CTCAAC	0.0818686	0.135162	0.160318
CTCAAG	0.0805018	0.125258	0.151209
CTCAAT	0.0965223	0.204037	0.238984
CTCACA	0.132935	0.243977	0.277405
CTCACC	0.117237	0.178227	0.184311
CTCACG	0.157229	0.301493	0.328211
CTCACT	0.128926	0.252402	0.268884
CTCAGA	0.128429	0.220196	0.263068
CTCAGC	0.102532	0.179012	0.197116
CTCAGG	0.108469	0.198104	0.231645
CTCAGT	0.137036	0.230186	0.259705
CTCATA	0.144131	0.238257	0.272764
CTCATC	0.0953193	0.132572	0.159051
CTCATG	0.117844	0.170766	0.197648
CTCATT	0.120542	0.206357	0.236432
CTCCAA	0.12006	0.184967	0.215988
CTCCAC	0.131119	0.223075	0.230589
CTCCAG	0.111832	0.177194	0.197742
CTCCAT	0.132903	0.191431	0.221882
CTCCCA	0.143354	0.253522	0.265434
CTCCCC	0.136857	0.244652	0.236331
CTCCCG	0.127686	0.282927	0.282129
CTCCCT	0.11693	0.207759	0.213695
CTCCGA	0.146971	0.317817	0.309024
CTCCGC	0.119715	0.265822	0.250548
CTCCGG	0.115567	0.266843	0.274931
CTCCGT	0.159896	0.370493	0.348589
CTCCTA	0.13029	0.22816	0.276495
CTCCTC	0.103584	0.188308	0.201971
CTCCTG	0.102679	0.164202	0.188665
CTCCTT	0.114633	0.199365	0.219068
CTCGAA	0.120346	0.292152	0.322348
CTCGAC	0.136655	0.250819	0.295274
CTCGAG	0.115911	0.269321	0.303586
CTCGAT	0.117982	0.314023	0.354785
CTCGCA	0.150401	0.336801	0.362443
CTCGCC	0.13414	0.250774	0.268583
CTCGCG	0.121006	0.358533	0.357381
CTCGCT	0.135355	0.244051	0.251958
CTCGGA	0.160101	0.33235	0.316993
CTCGGC	0.138757	0.283177	0.276059
CTCGGG	0.14839	0.286748	0.2831
CTCGGT	0.169983	0.36845	0.358728
CTCGTA	0.147265	0.32974	0.382368
CTCGTC	0.134034	0.270219	0.272655
CTCGTG	0.133839	0.289213	0.290777
CTCGTT	0.128583	0.329407	0.37302
CTCTAA	0.140282	0.291923	0.362759
CTCTAC	0.0944835	0.178022	0.184159
CTCTAG	0.140946	0.314469	0.372484
CTCTAT	0.111056	0.261747	0.276328
CTCTCA	0.120859	0.220486	0.254343
CTCTCC	0.115997	0.209393	0.204106
CTCTCG	0.12155	0.308355	0.289065
CTCTCT	0.109796	0.236009	0.239015
CTCTGA	0.137593	0.242245	0.267279
CTCTGC	0.112587	0.202148	0.211409
CTCTGG	0.109012	0.205584	0.23154
CTCTGT	0.136769	0.247336	0.265674
CTCTTA	0.110557	0.20371	0.236903
CTCTTC	0.0803583	0.132318	0.155929
CTCTTG	0.106284	0.193582	0.214522
CTCTTT	0.10742	0.19387	0.218469
CTGAAA	0.122603	0.180883	0.226345
CTGAAC	0.113945	0.173457	0.207616
CTGAAG	0.107329	0.148312	0.171528
CTGAAT	0.137951	0.192928	0.244674
CTGACA	0.142018	0.225987	0.284269
CTGACC	0.116492	0.172121	0.186512
CTGACG	0.170953	0.418845	0.414227
CTGACT	0.140283	0.246367	0.27975
CTGAGA	0.126684	0.2029	0.240958
CTGAGC	0.115353	0.16977	0.186692
CTGAGG	0.138275	0.232953	0.257467
CTGAGT	0.14991	0.236653	0.269231
CTGATA	0.143367	0.205565	0.271165
CTGATC	0.112574	0.165518	0.19414
CTGATG	0.183827	0.202749	0.245898
CTGATT	0.1348	0.201393	0.2425
CTGCAA	0.113086	0.203012	0.225049
CTGCAC	0.128187	0.17359	0.175123
CTGCAG	0.113695	0.146769	0.161248
CTGCAT	0.145311	0.197268	0.227424
CTGCCA	0.134561	0.206451	0.228787
CTGCCC	0.122506	0.183792	0.192231
CTGCCG	0.138345	0.268772	0.289217
CTGCCT	0.119567	0.184077	0.19826
CTGCGA	0.124525	0.316268	0.31715
CTGCGC	0.107357	0.153501	0.162601
CTGCGG	0.115834	0.201592	0.205656
CTGCGT	0.13932	0.282434	0.303528
CTGCTA	0.113526	0.22439	0.260316
CTGCTC	0.097098	0.14229	0.155077
CTGCTG	0.109408	0.138769	0.150285
CTGCTT	0.106857	0.18142	0.212955
CTGGAA	0.116995	0.179391	0.202972
CTGGAC	0.0914902	0.131125	0.140555
CTGGAG	0.104104	0.136475	0.145559
CTGGAT	0.114793	0.168649	0.191311
CTGGCA	0.146617	0.233887	0.252437
CTGGCC	0.110358	0.157244	0.161013
CTGGCG	0.141152	0.275918	0.284603
CTGGCT	0.111048	0.188634	0.204255
CTGGGA	0.131065	0.223525	0.237836
CTGGGC	0.111999	0.148986	0.163993
CTGGGG	0.142181	0.215631	0.241449
CTGGGT	0.126576	0.237463	0.278019
CTGGTA	0.134179	0.270303	0.364199
CTGGTC	0.110341	0.181271	0.176094
CTGGTG	0.120233	0.152611	0.172391
CTGGTT	0.127593	0.208664	0.250894
CTGTAA	0.132701	0.256919	0.325839
CTGTAC	0.12939	0.231913	0.248715
CTGTAG	0.158966	0.346072	0.397618
CTGTAT	0.152818	0.266705	0.319798
CTGTCA	0.150734	0.2625	0.303642
CTGTCC	0.124941	0.202779	0.231675
CTGTCG	0.141634	0.314938	0.347375
CTGTCT	0.128405	0.253914	0.272977
CTGTGA	0.139057	0.185795	0.23562
CTGTGC	0.141219	0.200432	0.208595
CTGTGG	0.159866	0.234497	0.252611
CTGTGT	0.145941	0.252722	0.262322
CTGTTA	0.138332	0.238094	0.326033
CTGTTC	0.118823	0.20255	0.241714
CTGTTG	0.146683	0.234294	0.277968
CTGTTT	0.12507	0.20896	0.245738
CTTAAA	0.0996081	0.140818	0.194
CTTAAC	0.111304	0.206414	0.232785
CTTAAG	0.0826141	0.188112	0.233554
CTTAAT	0.106261	0.159441	0.19058
CTTACA	0.137117	0.242208	0.274371
CTTACC	0.115322	0.239428	0.257808
CTTACG	0.160708	0.415131	0.453658
CTTACT	0.129433	0.231182	0.251668
CTTAGA	0.0937798	0.194187	0.22778
CTTAGC	0.102469	0.218779	0.254161
CTTAGG	0.0863609	0.235083	0.248634
CTTAGT	0.11675	0.190632	0.225727
CTTATA	0.13551	0.249298	0.308135
CTTATC	0.10846	0.245376	0.256207
CTTATG	0.172817	0.26726	0.341617
[truncated: 2,097 more rows]

## Sheet: Table S3. z>15 motifs
Motif	Mouse-Human	Rat-Mouse	Human-Dog	Elephant-Tenrec		These 82 Motifs have z>15 in all mammalian lineage comparisons
ACAGCA	22.2417	16.0492	18.6004	16.8939
ACCACC	24.5793	17.8604	25.9484	15.9325
ACCAGA	25.3462	17.5155	25.4921	15.67
ACCAGC	36.4553	25.4565	34.8874	17.6622
ACCTCA	35.7639	23.4462	27.1144	17.0617
AGAAGA	30.3315	20.7041	23.3537	19.821
AGACCA	30.0981	21.1705	26.7258	16.5272
AGCAGA	24.5542	15.2496	21.911	15.3541
AGCAGC	37.0535	22.4963	32.956	19.6276
AGCCAG	33.9767	25.601	23.5141	17.7346
AGCTGC	31.4318	21.1621	33.4533	16.6899
AGCTGG	41.1047	26.8319	36.2577	18.0386
CAAGAA	27.9371	23.7497	28.3261	16.1079
CACAGA	26.4542	20.3575	15.7028	16.9303
CACCAA	38.3048	26.9069	37.3423	21.769
CACCAG	31.0581	24.6837	30.7942	18.6027
CACCAT	32.1071	22.0172	29.056	18.4509
CACCTG	29.2484	24.844	30.2338	15.9423
CAGAAG	30.7271	17.7986	23.2372	15.9262
CAGAGA	28.9936	20.6344	17.0468	16.8771
CAGATG	25.9669	16.8337	22.0159	18.7026
CAGCAA	23.9886	20.6578	23.2489	18.1953
CAGCAC	28.4817	19.0126	25.2262	16.2595
CAGCAG	42.5753	27.55	34.2483	24.0233
CAGCAT	24.8368	15.812	22.4002	15.9763
CAGCCA	42.6154	31.4561	29.9534	23.0679
CAGCCC	29.46	26.3509	30.1985	16.2056
CAGCCT	40.4255	30.6559	31.6152	23.0742
CAGCTC	32.4486	23.72	28.0544	16.3464
CAGCTG	43.9651	29.2895	36.6326	23.6327
CCAAAG	26.444	20.4467	22.387	17.9828
CCAACA	26.4432	19.9095	25.521	16.1946
CCAAGG	29.2899	23.1917	25.8895	15.6287
CCACCA	39.2726	30.1464	39.7361	24.2508
CCACCT	32.6908	27.2367	31.3037	19.7787
CCAGAA	26.9938	20.9016	29.5891	16.1335
CCAGAG	26.3592	21.6034	18.2106	15.0826
CCAGCA	45.3864	32.6823	39.527	24.4835
CCAGCC	42.0414	32.9476	36.8242	21.9432
CCAGCT	42.054	28.7511	37.4644	23.8129
CCAGGA	30.3129	27.2587	29.4813	17.7436
CCATCA	36.7716	25.3651	34.1879	17.8945
CCCAGC	33.2772	29.2855	31.6601	20.1158
CCCCAG	21.4937	23.1973	23.3881	15.2455
CCTCCA	25.9414	22.7524	24.472	16.0008
CCTGCT	34.5497	29.8152	32.8923	15.0439
CCTGGA	39.7752	32.9505	37.166	16.1668
CCTGGC	32.9311	28.35	30.351	15.2201
CCTTCA	26.4366	20.7693	23.8331	16.1093
CTACCT	30.2982	19.4911	25.9922	15.2886
CTCCAG	25.1112	21.6662	23.4801	15.257
CTGCAG	35.1015	28.0699	29.863	16.0051
CTGCCA	30.5848	23.6509	23.2616	17.0755
CTGCTG	43.9182	32.0183	39.3128	21.4016
CTGGAG	44.2286	30.9092	34.5155	16.8308
CTGTGA	33.7751	20.4422	18.5726	15.9994
CTTCAA	25.1444	20.4928	23.2096	15.409
CTTCAG	23.1286	17.8877	19.4398	18.0824
CTTCCT	33.6768	26.1646	29.5827	17.1802
GCAGCA	27.5293	17.2253	26.5267	16.2028
GCAGCC	28.9618	23.0912	26.3683	15.7503
GCAGCT	31.8614	20.7396	29.3241	19.3167
GCCAAG	36.7553	24.3721	31.2881	15.0042
GCCAGC	38.1218	27.3274	34.2893	18.1485
GCCCAG	25.5493	23.3714	26.3218	17.211
GCCTGG	34.539	27.2532	30.8731	15.0303
GCTGCT	39.3545	26.5113	40.3158	21.4179
TCACCA	35.5409	26.0238	33.3245	20.532
TCACCT	20.148	16.4015	15.9708	15.8636
TCAGCA	25.6495	19.1668	22.0987	20.3733
TCCAGA	24.9191	19.9026	26.7705	15.2295
TCTTCA	29.5767	22.4219	25.6797	18.5689
TGAAGA	37.0753	24.4146	26.4116	22.5635
TGCAGC	24.2064	18.5744	22.7107	15.2607
TGCCAA	29.7576	20.9214	22.0362	16.8552
TGCCCA	25.1962	21.4336	23.4619	15.6137
TGCTGC	32.3361	22.9458	31.6973	17.8967
TGCTGG	35.715	25.3233	34.4334	18.3183
TGGACA	32.6072	21.5675	26.3924	17.1494
TGGAGA	41.8889	25.7553	29.5964	19.1728
TGGCCA	42.7748	30.8497	38.5593	21.8386
TGGTGA	24.7122	15.4449	20.033	16.6729
